# Supplementary material for: Long‐Term Impact of Urban Areas on Meteorological Conditions Over Central Europe
Source: Ann N Y Acad Sci. 2025 Sep 28;1553(1):461–76. doi: 10.1111/nyas.70069 (PMC12645272; doi:10.1111/nyas.70069)
Supplement: Supplementary file 2 — Data S1 [file NYAS-1553-461-s001.zip]

Archive with 12 entries (12 files):
- Supplement_Villalba-Pradas_et_al2024.tex
- mybibliography.bib
- Diff_center_and_vic_T2.pdf
- Comparison_obs_sims_T2max.pdf
- Diff_center_and_vic_Q2.pdf
- grid_urban_rural.pdf
- Comparison_obs_sims_T2min.pdf
- t-student_Q2_JJA.png
- usgs_land_use_categories_with_basemap.pdf
- t-student_T2_DJF.png
- t-student_Q2_DJF.png
- t-student_T2_JJA.png
