# Supplementary material for: Long‐Term Impact of Urban Areas on Meteorological Conditions Over Central Europe
Source: Ann N Y Acad Sci. 2025 Sep 28;1553(1):461–76. doi: 10.1111/nyas.70069 (PMC12645272; doi:10.1111/nyas.70069)
Supplement: Supplementary file 2 — Data S1 [file NYAS-1553-461-s001.zip › Supplement_Villalba-Pradas_et_al2024.tex]

\documentclass{article}
\usepackage{graphicx} % Required for inserting images
\usepackage{makecell}

\usepackage[superscript,biblabel]{cite}

\usepackage{xr} 

\usepackage{adjustbox}

\usepackage{multirow}

\usepackage{threeparttable,booktabs} % for note and midrule options

\usepackage{rotating} % for sideways table
\usepackage{hyperref}

\usepackage{geometry}
\geometry{legalpaper, portrait, margin=1in} % to modify the margins size

\usepackage{caption}

\usepackage{threeparttable}

\title{ \raggedright \textbf{SUPPLEMENT}} % set title, font and location
\date{} % so that no date is displayed
\begin{document}


\appendix
\counterwithin{figure}{section}
\maketitle % command to make the title appear in the text document
\author{}
\section{Land use categories\label{land_use}}
\vspace*{12pt}

\begin{figure}[!h]
\centerline{\includegraphics[clip,trim=0.01cm 4cm 0.01cm 4cm, width=18cm]{usgs_land_use_categories_with_basemap.pdf}}
\caption{Values of the CORINE land use used in WRF simulations for the different urban schemes except for the NO URBAN option, where the urban fraction is replaced by non-irrigated cropland and pastures. \label{landuse}}
\end{figure}

\newpage

\section{Calculation of urban vs rural values\label{calc_urban_vic}}
\vspace*{12pt}

\begin{figure}[!h]
\centerline{\includegraphics[clip,trim=12cm 12cm 12cm 10cm, width=30cm]{grid_urban_rural.pdf}}
\caption{Example of the calculation of the values for the city center (blue dots) and vicinity (green dots) for each of the selected cities. Orange dots mark the center of each vicinity box, while the black dot marks the location of the geographical city center in grid coordinates ($i_c$, $j_c$). As explained in Section 2.3, the grid points of each geographical city center ($i_c$, $j_c$) are obtained using bilinear interpolation. Then, four grid point separated one grid point from ($i_c$, $j_c$) are taken in each cardinal direction, i.e., four points with coordinates ($i_c-1$,$j_c$), ($i_c$,$j_c-1$), ($i_c+1$,$j_c$) and ($i_c$,$j_c+1$). Then, the values of each variable in the corresponding city are calculated as an average of these four grid points. Values in the vicinity are calculated as an average of four boxes (of four grid points each) each of them centered over four grid points separated three gridpoints from the location of the city center. \label{grid}}
\end{figure}

\newpage

\section{Evaluation with observations for the minimum and maximum values of T2\label{evaluation_t2}}
\vspace*{12pt}

\begin{figure}[h!]
\centering
\includegraphics[width=\textwidth]{Comparison_obs_sims_T2min.pdf}
\caption{Comparison of multi-year mean monthly values of minimum T2 for each city center and vicinity. Green colors show the values for the bulk urban scheme; magenta for the NO URBAN scheme; blue for the SLUCM scheme. Solid colored lines indicate the values for the simulations using the control setup; dotted lines for simulations with the Grell-Freitas convection scheme, and dashed lines for the new Tiedtke convection scheme; dashed-dotted lines represent the values using the P3 microphysics scheme, and spaced-dotted lines the simulations with the WDM6 microphysics scheme. Values are shown in $^{\circ}$C.\label{obs_T2min}}
\end{figure}

\begin{figure}[h!]
\centering
\includegraphics[width=\textwidth]{Comparison_obs_sims_T2max.pdf}
\captionsetup{justification=raggedright,singlelinecheck=false} %to align caption to left
\caption{Same as Fig. \ref{obs_T2min} but for maximum T2 values.\label{obs_T2max}}
\end{figure}


In general, simulations tend to underestimate maximum temperature values except for the city of Prague where most ensemble members show an overestimation. For all analyzed cities, the highest values of maximum temperature are obtained with the bulk urban scheme in combination with the NT convection parameterization. In terms of the maximum T2, simulations tend to underestimate them. Generally, the best results are achieved with the bulk scheme combined with the GF convection scheme or with the SLUCM and the NT convection scheme in the city centers. The fact that the bulk scheme provides the best results for the maximum T2 is due to the fact that the bulk scheme often leads to stronger rise of daytime temperature towards their maxima due to not considering the morning shading effects of the urban built-up as it is in SLUCM (this scheme is closer to observations of mean temperatures despite underestimate them). Therefore, if there is a general underestimation of temperatures, bulk is usually closer to the observed maximum values. The combination leading to the lowest values of maximum T2 is that with the WDM6 microphysics scheme. 

The bulk urban scheme tends to overestimate the minimum temperature values in all cities except in Prague between March and October. The SLUCM urban scheme retrieves the closest values of minimum temperature to observations for the majority of cities in the city center. In the vicinity, the no-urban scheme is the one that tends to produce better results compared to observations.  The combination of any urban scheme with the WDM6 microphysics scheme leads to the lowest values of minimum T2. Comparing results between city center and vicinity, lower values are shown for the latter.


\newpage

\section{Location of city centers and vicinities\label{table_center_vicinity}}
\vspace*{12pt}

\begin{center}
\begin{table*}[!h]%

\caption{Location of the city centers and central point of the boxes used for the calculations in the city center and the surroundings.\label{locations}}
\begin{tabular*}{\textwidth}{@{\extracolsep\fill}lllllll@{}}
\toprule
\textbf{City} & \textbf{Center (lat,lon)}  & \textbf{Center*} & \textbf{Vicinity 1*}   & \textbf{Vicinity 2*}  & \textbf{Vicinity 3*} &   \textbf{Vicinity 4*} \\
\midrule
Berlin & 52.52, 13.405  & 86,112  & 89,115  & 83,115 &  83,109 & 89,109  \\
Budapest & 47.49, 19.05 & 133,51 & 136,54 &130,54 &130,48&136,48 \\
Munich & 48.13, 11.58 & 70,59 & 73,62 & 67,62 & 67,56& 73,56 \\
Prague & 50.09, 14.42 & 94,82 & 97,85 &91,85 &91,79& 97,99\\
Vienna & 48.21, 16.37 & 110,59 & 113,62 & 107,62& 107,56& 113,56\\
Warsaw & 52.23, 21.01 & 144,11 & 147,114& 141,114 & 141,108 & 147,108 \\
\bottomrule
\end{tabular*}
\begin{tablenotes}%%[341pt]
\item{*} Values in grid coordinates.
\end{tablenotes}
\end{table*}
\end{center}

\newpage


\section{Statistical evaluation\label{stat}}
\vspace*{12pt}

This section presents the results of a quantitative analysis using three statistical metrics, i.e., root mean squared error (RMSE), normalized mean bias (NMB) and Pearson correlation coefficient (Corr) between each of the 15 ensemble members and observational data for the whole time period. The variables analyzed are temperature at 2\,m (T2, Table \ref{stat_T2}), its maximum (T2max, Table \ref{stat_T2max}) and minimum (T2min, Table \ref{stat_T2min}) values, and specific humidity (Q2, Table \ref{stat_Q2}). The abbreviations used in the tables are explained below.

\begin{center}
\begin{table}[!h]%
\begin{tabular}{ l l}
\parbox{5cm}{\normalsize \textbf{Abbreviation}} & \parbox{5cm}{\normalsize \textbf{Meaning}} \\

BG3D & BULK\_G3D\\
BGF & BULK\_GF\\
BNT & BULK\_NT\\
BP3 & BULK\_P3\\
BWDM6 & BULK\_WDM6\\
NG3D & NU\_G3D\\
NGF & NU\_GF\\
NNT & NU\_NT\\
NP3 & NU\_P3\\
NWDM6 & NU\_WDM6\\
SG3D & SLUCM\_G3D\\
SGF & SLUCM\_GF\\
SNT & SLUCM\_NT\\
SP3 & SLUCM\_P3\\
SWDM6 & SLUCM\_WDM6\\
BU & Buch\\
KA & Kaniswall\\
LR & Lichtenrade\\
LF & Lichterfelde-Sud\\
MI & Mitte\\
RU & Rudow\\
SC & Schonefeld\\
SP & Spandau\\
ZE & Zehlendorf\\
AL & Allakert\\
BE & Belterulet\\
JH & Janos-Hegy\\
FE & Ferihegy\\
LA & Lagymanyos\\
PE & Pestszentlorinc\\
UJ & Ujpest\\
BO & Bogenhausen\\
FL & Flughafen\\
MU & Muenchen\\
KR & Karlov\\
KB & Kbely\\
LI & Libus\\
RZ & Ruzyne\\
FA & Favoriten\\
IS & Inner-Stadt\\
JU & Jubilaeumswarte\\
MB & Mariabrunn\\
MBII & Mariabrunn II\\
ST & Stammersdorf\\
UN & Unterlaa\\
UNII & Unterlaa II\\
BA & Babice\\
BI & Bielany\\
FI & Filtry\\
OB & Obserwatorium II\\
\end{tabular}
\end{table}
\end{center}

\begin{sidewaystable}[]

  \centering
  \caption{Statistical analysis showing root mean square error (RMSE), normalized mean bias (NMB) and Pearson correlation (Cor) between each simulation and each of the stations considered for T2. The abbreviations used in the Table are explained in the introduction of this section.}
  \label{stat_T2}

  \begin{adjustbox}{width=\textwidth}

    \begin{tabular}{llllllllllllllllllllllllllllllllllllll}
\toprule

 \textbf{Sims} & \textbf{Stat} &\multicolumn{1}{l}{\textbf{BU}} & \multicolumn{1}{l}{\textbf{KA}}&\multicolumn{1}{l}{\textbf{LR}} &\multicolumn{1}{l}{\textbf{LF}} &\multicolumn{1}{l}{\textbf{MI} }&\multicolumn{1}{l}{\textbf{RU}} &\multicolumn{1}{l}{\textbf{SC}} &\multicolumn{1}{l}{\textbf{SP}} &\multicolumn{1}{l}{\textbf{ZE} }&\multicolumn{1}{l}{\textbf{AL}} &\multicolumn{1}{l}{\textbf{BE}} &\multicolumn{1}{l}{\textbf{JH}}  &\multicolumn{1}{l}{\textbf{FE}} &\multicolumn{1}{l}{\textbf{LA}}&\multicolumn{1}{l}{\textbf{PE}}&\multicolumn{1}{l}{\textbf{UJ}}&\multicolumn{1}{l}{\textbf{BO}}&\multicolumn{1}{l}{\textbf{FL}}&\multicolumn{1}{l}{\textbf{MU}}&\multicolumn{1}{l}{\textbf{KR}}&\multicolumn{1}{l}{\textbf{KB}}&\multicolumn{1}{l}{\textbf{LI}}&\multicolumn{1}{l}{\textbf{RZ}}&\multicolumn{1}{l}{\textbf{FA}}&\multicolumn{1}{l}{\textbf{IS}}&\multicolumn{1}{l}{\textbf{JU}}&\multicolumn{1}{l}{\textbf{MB}}&\multicolumn{1}{l}{\textbf{MBII}}&\multicolumn{1}{l}{\textbf{ST}}&\multicolumn{1}{l}{\textbf{UN}}&\multicolumn{1}{l}{\textbf{UNII}}&\multicolumn{1}{l}{\textbf{BA}}&\multicolumn{1}{l}{\textbf{BI}}&\multicolumn{1}{l}{\textbf{FI}}&\multicolumn{1}{l}{\textbf{OB}}&\multicolumn{1}{l}{\textbf{OK}}\\
\midrule
 \multirow{3}{4em}{BG3D} & RMSE & 1.708 & 37.59&1.922& 1.575& 1.465& 1.638& 1.758& 1.758& 1.857 & 2.143&1.455&3.141&2.075&1.645&1.952&2.314&1.723&1.654&1.756& 1.704& 2.775 & 1.687& 2.012& 1.687&1.687&2.010&2.069&2.069&1.831&1.833&1.613&1.613&1.895&1.772&2.170&1.805\\
  & NMB & -0.0634& -0.207&-0.1052&-0.0425 &  -0.060& -0.0888& -0.0888& -0.0394& -0.0996& -0.1248&-0.0259&-0.2877&-0.1352&-0.0719&-0.1175&-0.1493&-0.0175& 0.0611&-0.0107& -0.0212& -0.0067 & -0.0363& -0.1246& 0.0464&0.0464&-0.1236&-0.0489&-0.0489&-0.0488&-0.0451&0.0195&0.0195&-0.0674&-0.0537&-0.1220&-0.0689 \\
   & Corr& 0.986& 0.172&0.987& 0.987 & 0.988& 0.987& 0.988& 0.988&0.987 & 0.986&0.989&0.988&0.989&0.989&0.989&0.987&0.983&0.982&0.982 & 0.984& 0.9420&  0.983& 0.983& 0.984&0.984&0.984&0.975&0.975&0.981&0.980&0.982&0.982&0.985&0.988&0.987&0.988\\
BGF & RMSE& 1.749& 37.598& 1.978&1.631 & 1.694&1.806 &1.806 &1.511 & 1.913& 2.375&1.592&3.318&2.290&1.845&2.163&2.551&1.776&1.645&1.814 &1.734 & 2.773 & 1.716& 2.066& 1.660&1.660&2.083&2.131&2.131&1.888&1.888&1.593&1.593&1.970&1.843&2.283&1.901\\
& NMB & -0.0690& -0.2125& -0.1103& -0.0474 & -0.0667&-0.0942 &-0.0941 & -0.0456&-0.1053 & -0.1446&-0.0440&-0.3071&-0.1567&-0.0907&-0.1386&-0.1695&-0.0279&0.0511&-0.223& -0.0274& -0.0137& -0.0430& -0.1319& 0.0379&0.0379&-0.1337&-0.0593&-0.0593&-0.0583&-0.0546&0.0116&0.0116&-0.0799&-0.0656&-0.1351&-0.0818 \\
   & Corr&0.987 & 0.173& 0.987& 0.987 &0.988 &0.987 & 0.987&0.988 &0.987 &0.987&0.990&0.989&0.990&0.990&0.990&0.988&0.983&0.983&0.982& 0.984& 0.943& 0.984&0.984 &0.985&0.985&0.985&0.975&0.975&0.981&0.981&0.983&0.983&0.986&0.988&0.987& 0.989\\
 BNT & RMSE& 2.152& 37.634& 2.463& 2.011& 2.110 & 2.256& 2.255& 1.878& 2.397& 2.789&1.979&3.877&2.751&1.75&2.619&2.999&1.984&1.657&1.992 & 2.030& 2.898& 2.025& 2.484& 1.723&1.723&2.461&2.403&2.403&2.181&2.174&1.716&1.716&2.283&2.163&2.659&2.224 \\
& NMB & -0.1116&  -0.2641&-0.1559& -0.0904 & -0.1087&-0.1374 & -0.1374& -0.0862 &-0.1497 &-0.1801&-0.0801&-0.3617&-0.1929&-0.1260&-0.1743&-0.2058& -0.0594&0.0284&-0.0488& -0.0684& -0.0475& -0.0840& -0.1792& 0.0047&0.0047&-0.1765&-0.0972&-0.0972&-0.0939&-0.0901&-0.0243&-0.0243&-0.1180&-0.1028&-0.1742&-0.1183 \\
& Corr& 0.987& 0.173&0.987& 0.988 & 0.988&0.987 &0.987 & 0.988& 0.987 & 0.987&0.989&0.989&0.989&0.989&0.989&0.988&0.983&0.983&0.982 & 0.983& 0.943& 0.983& 0.983& 0.984&0.984&0.984&0.975&0.975&0.981&0.980&0.982&0.982&0.986&0.989&0.988&0.989 \\
 BP3 & RMSE& 1.670& 37.598& 1.952& 1.487 & 1.560& 1.777&1.777 &1.390 &1.890 & 2.304&1.463&3.318&2.255&1.757&2.117&2.480&1.563&1.295&1.579& 1.558& 2.742& 1.583&  2.112& 1.506&1.506&2.154&2.050&2.050&1.850&1.845&1.543&1.543&1.858&1.676&2.198&1.764 \\
& NMB & -0.1011& -0.2581& -0.1430& -0.0782 & -0.0955& -0.1277& -0.1278& -0.0747&-0.1372 & -0.1475&-0.0469&-0.3099&-0.1583&-0.0929&-0.1407&-0.1725&-0.0568&0.0104&-0.0502 & -0.0612& -0.0507 & -0.0810& -0.1704& 0.0226&0.0226&-0.1555&-0.0782&-0.0782&-0.0786&-0.0748&-0.0041&-0.0041&-0.1178&-0.1019&-0.1733&-0.116\\
   & Corr& 0.989& 0.173&0.990& 0.990 &0.991 & 0.990& 0.990& 0.991& 0.990&  .987&0.989&0.989&0.990&0.990&0.989&0.988&0.986&0.986&0.985 & 0.987& 0.943 &  0.987&  0.986& 0.985&0.985&0.985&0.977&0.977&0.983&0.982&0.983&0.983&0.988& 0.991&0.990&0.991 \\
 BWDM6 & RMSE& 2.099& 37.586& 2.072& 2.156&  2.126&2.025 & 2.024& 2.087& 2.041& 2.007&2.233&2.294&1.894&1.994&1.892 & 2.045&2.260 &2.437&2.270 &2.356 & 3.153 &2.186 & 2.025& 2.976&2.976&2.028&2.602&2.602&2.424&2.453&2.548&2.548&2.401&2.397&2.340&2.273\\
& NMB & 0.0598& -0.0705& 0.0265& 0.0817 & 0.0637& 0.0410&0.0410 &0.0792 & 0.0306& -0.0073&0.0861&-0.1468&-0.0168&0.0404&-0.0010&-0.0292&0.1175&0.1857&0.1193& 0.1124& 0.1096& 0.1033&0.0295 & 0.1670&0.1670&0.0249&0.0901&0.0901&0.0858&0.0890&0.1381&0.1381&0.0910&0.1011&0.0429&0.0896 \\
   & Corr& 0.977& 0.169& 0.990&  0.973 & 0.973&  0.973&0.973 & 0.973& 0.972& 0.978&0.980&0.982&0.980&0.98&0.980&0.978&0.977&0.977&0.977& 0.972& 0.932& 0.975& 0.972 & 0.973&0.973&0.974&0.963&0.963&0.969&0.968&0.972&0.972&0.972&0.974&0.972&0.975 \\
 NG3D & RMSE&1.719 & 37.569& 1.535&1.883 & 1.921& 1.543& 1.543& 1.907& 1.575& 1.411&1.814&2.008&1.341&1.504&1.413&1.305&2.188&1.723&2.234& 2.232& 2.729& 1.910& 1.519& 2.601&2.601&1.567&1.895&1.895&1.757&1.793&1.701&1.701&1.831&1.962&1.666&1.638\\
& NMB & 0.1101& -0.1626&0.0719&0.1245  & 0.126&0.0786 & 0.0786& 0.1284&0.0781 & 0.0249&0.0981&-0.1475&0.0202&0.06239&0.0355&0.0037&0.1514&0.0758&0.1588& 0.1454& 0.0249 &  0.1116& 0.0286 & 0.1614&0.1614&-0.0125&0.0551&0.0551&0.0652&0.0684&0.0482&0.0482&0.0986&0.1259&0.0693&0.0763\\
   & Corr& 0.987& 0.173&0.986& 0.986 & 0.985& 0.987&0.986  &0.985&0.985 &0.988&0.988&0.987&0.989&0.989&0.988&0.989&0.982&0.982&0.982& 0.981& 0.944 & 0.982& 0.984 & 0.983&0.983&0.983&0.976&0.976&0.982&0.981&0.981&0.981&0.985&0.986&0.987&0.988\\
 NGF & RMSE& 1.66& 37.578&1.494& 1.829 & 1.851& 1.503&1.503 &1.841 & 1.522&1.410&1.625&2.137&1.280&1.400&1.328&1.361&2.104&1.676&2.141 & 2.161& 2.716& 1.841& 1.490 & 2.537&2.537&1.534&1.859&1.859&1.0708&1.743&1.662&1.662&1.749&1.860&1.615&1.575 \\
& NMB & 0.1030& -0.1730& 0.0643&0.1173 & 0.1182&0.07010 &0.0709 &0.1211 & 0.0697& 0.0041&0.0777&-0.171&-0.0020&0.0425&0.01357&-0.0176&0.1407&0.0637&0.1482& 0.1381& 0.0155 & 0.1035&0.0218& 0.1569&0.1569&-0.0203&0.0474&0.0474&0.0594&0.0627&0.0437&0.0437&0.0855&0.1122&0.0547&0.0633 \\
   & Corr& 0.987& 0.1728& 0.987& 0.986 & 0.986& 0.987&0.986 & 0.985&0.986 & 0.988&0.989&0.989&0.990&0.990&0.989&0.989& 0.983&0.983&0.983&  0.982& 0.945& 0.983& 0.984 & 0.984&0.984&0.984&0.977&0.977&0.983&0.982&0.982&0.982& 0.986&0.987&0.987&0.988\\
 NNT &RMSE & 1.674& 37.607&1.574& 1.734 & 1.795& 1.520& 1.519& 1.751& 1.588 & .558&1.502&2.618&1.449&1.452&1.447&1.611&2.044&1.698&2.078 & 2.040& 2.804& 1.781& 1.607& 2.288&2.288&1.651&1.872&1.872&1.680&1.709&1.658&1.658&1.744&1.820&1.715&1.636 \\
& NMB & 0.073& -0.2177&0.0340& 0.0888  &0.0917 & 0.0414& 0.0413&0.0945 & 0.0402& -0.0285&0.0425&-0.2258&-0.0369&0.0098&-0.0208&-0.0509&0.1238&0.0454&0.1318 & 0.1098& -0.0137& 0.0748& -0.0169 & 0.1278&0.1278&-0.0589&0.0138&0.0138&0.0272&0.0306&0.0098&0.0098&0.06288&0.0888&0.0297&0.0401\\
   & Corr& 0.9870& 0.1735& 0.987& 0.987 & 0.986& 0.988& 0.987& 0.986& 0.986&  0.988&0.989&0.988&0.989&0.990&0.989&0.989&0.98&0.982&0.982& 0.982& 0.945&  0.983& 0.984 & 0.984&0.984&0.984&0.976&0.976&0.982&0.982&0.982&0.982&0.987&0.987&0.988&0.989\\
 NP3 & RMSE& 1.242& 37.579&.098& 1.390 & 1.420&1.112 & 1.112& 1.433& 1.116& 1.384&1.631&2.188&1.339&1.371&1.365&1.310&1.727&1.304&1.782 & 1.724& 2.661&  1.434& 1.316&2.323&2.323&1.606&1.735&1.735&1.565&1.597&1.583&1.583&1.391&1.428&1.206&1.192\\
& NMB &0.0645 & -0.219&0.0245& 0.0798 & 0.0808& 0.0308& 0.0307& 0.0839& 0.0304& -0.0008&0.0752&-0.1697&-0.0071&0.0386&0.0086&-0.0226&0.1060&0.0212&0.1137& 0.0967& -0.0249& 0.0589& -0.0240 & 0.1364&0.1364&-0.0449&0.0249&0.0249&0.0346&0.0380&0.0228&0.0228&0.0406&0.0688&0.0084&0.01837 \\
   & Corr& 0.990& 0.173& 0.990& 0.990 &0.989 & 0.991& 0.991& 0.989& 0.990& 0.987&0.989&0.987&0.989&0.989&0.988&0.989& 0.985&0.986&0.985& 0.985& 0.945& 0.987&  0.987& 0.984&0.984&0.983&0.978&0.978&0.983&0.982&0.982&0.982&0.988&0.990&0.990&0.991\\
 NWDM6 & RMSE& 2.734& 37.514&2.547& 3.003 & 3.0146& 2.595& 2.595& 2.995& 2.582& 2.299&3.042&1.699&2.209&2.632&2.345&2.112&3.203&2.562&3.256& 3.293& 3.239 &2.907 &2.334 & 3.965&3.965&2.331&2.946&2.946&2.915&2.956&2.777&2.777&2.990&3.174&2.715&2.774\\
& NMB & 0.2123& -0.0259&0.1783& 0.2249 & 0.2243& 0.1844& 0.1844&0.2246 &0.1821 & 0.1245&0.1965&-0.0204&0.1204&0.1581&0.1341&0.1055& 0.2654& 0.2034&0.2718& 0.2553& 0.1430& 0.2284& 0.1621& 0.2688&0.2688&0.1263&0.1833&0.1833&0.1873&0.1902&0.1671&0.1671&0.2312&0.2533&0.2049&0.2123 \\
   & Corr&0.975 & 0.1765& 0.972& 0.972 & 0.970& 0.973& 0.972& 0.971& 0.971& 0.980&0.980&0.981&0.981&0.981&0.981&0.981&0.977&0.976&0.977 & 0.973& 0.933& 0.975&0.975 & 0.974&0.974&0.973&0.965&0.965&0.972&0.971&0.972&0.972&0.973&0.974&0.974&0.975\\
 SG3D & RMSE& 1.932& 37.584& 1.976& 1.584 & 1.813& 1.884& 1.884& 1.649& 1.938& 2.565&1.798&3.547&2.451&2.104&2.314&2.695&1.764&1.567&1.808 & 1.832& 2.808& 1.696& 2.194& 1.840&1.840&2.390&2.251&2.251&2.026&2.035&1.615&1.615&2.057&1.935& 2.312&1.832\\
& NMB & -0.1178& -0.225&-0.1496&  5-0.084 & -0.1089&-0.1317 &-0.1316 & -0.1439&-0.1438 & -0.1381&-0.0417&-0.3207&-0.1455&-0.0839& -0.1276& -0.1629&-0.0761&0.0506&-0.666& -0.0594& -0.0216 & -0.069& -0.1653& 0.0324&0.0324&-0.1592&-0.0739&-0.0739&-0.0654&-0.0617&0.0088&0.0088&-0.1274&-0.1133&-0.1854&-0.1247\\
   & Corr& 0.980& 0.174& 0.985& 0.986 & 0.984& 0.986& 0.985& 0.984& 0.985 & 0.977&0.983&0.988&0.984&0.981&0.984&0.977&0.980& 0.983&0.977 & 0.978& 0.939& 0.982& 0.980 & .979&0.979&0.980&0.966&0.966&0.974&0.974&0.981&0.981&0.983&0.984&0.983&0.987\\
 SGF & RMSE& 1.971& 37.595&2.022& 1.615 &1.842 & 1.9380& 1.937& 1.663& 1.979& 2.707&1.793&3.655&2.565&2.167& 2.421&2.849&1.779&1.544&1.818 & 1.792& 2.794 & 1.675& 2.236& 1.738&1.738&2.409&2.274&2.274&2.036&2.040&1.576&1.576&2.090&1.955&2.394&1.876\\
& NMB & -0.1321& -0.2311&-0.1636& -0.0977 & -0.1237& -0.1450& -0.1449& -0.0949& -0.1579& -0.1643&-0.0662&-0.3401&-0.1725&-0.1089&-0.1543&-0.1896&-0.0956&0.0392&-0.0869 & -0.0747& -0.0301 & -0.0846& -0.1816& 0.0197&0.0197&-0.1677&-0.0889&-0.0889&-0.0794&-0.0756&0.0012&0.0012&-0.1480&-0.1345&-0.2080& -0.1449 \\
   & Corr& 0.982& 0.173& 0.988&0.988 &0.987 & 0.987&  0.987&0.986 &0.987 & 0.979&0.985&0.989&0.987&0.984&0.986&0.980&0.983&0.983&0.980& 0.981& 0.941&  0.0.985& 0.983& 0.981&0.981&0.981&0.967&0.967&0.976&0.976&0.982&0.982&0.985&0.987&0.985& 0.989 \\
 SNT & RMSE & 2.253& 37.635&2.373&  1.860 & 2.117& 2.228&2.228 & 1.883& 2.321& 2.935&1.949&4.057&2.829&2.367&2.674&3.114&1.902&1.554&1.925& 1.946& 2.916 &1.856 &2.527 & 1.664&1.664&2.681&2.462&2.462&2.208&2.204&1.675&1.675&2.291&2.154&2.656&2.0956\\
& NMB & -0.1735& -0.2833& -0.2068& -0.1384 & -0.1647& -0.1865&-0.1864 &-0.2010 &-0.1338 & -0.1971&-0.0986&-0.3897&-0.2055&-0.1403&-0.1867&-0.2231&-0.1224&0.0169&-0.1106& -0.1120& -0.0653& -0.1226& -0.2263& -0.0120&-0.0120&-0.2009&-0.1256&-0.1256&-0.1140&-0.1101&-0.0364&-0.0364& -0.1841&-0.1699&-0.2457&-0.1807\\
   & Corr& 0.982& 0.173&0.988& 0.989 & 0.988& 0.988& 0.987& 0.986& 0.987& 0.980&0.986&0.989&0.987&0.985&0.986&0.981&0.984&0.983&0.980&  0.982& 0.941& 0.985& 0.983 & 0.981&0.981&0.981&0.968&0.968&0.977&0.976&0.982&0.982& 0.986& 0.988&0.986&0.990\\
 SP3 & RMSE& 2.131& 37.607& 2.218&1.793 &2.016 & 2.133& 2.132& 1.831& 2.175& 2.808&1.933&3.732&2.682&2.307&2.542&2.937&1.980&1.286&2.013 &1.989 & 2.823& 1.875& 2.468& 1.827&1.827&2.624&2.386&2.386&2.182&2.180&1.614&1.614&2.277&2.140&2.565&2.069\\
& NMB &-0.1522 & -0.2735&-0.1851&  -0.1179 &-0.1413 & -0.1680& -0.1680& -0.1138& -0.1792& -0.1645&-0.0655&-0.3395&-0.1717& -0.1082&-0.1534&-0.1898& -0.1125&0.0018&-0.1043& -0.0974& -0.0658& -0.1111& -0.2103& 0.0053&0.0053&-0.1880&-0.1069&-0.1069&-0.0980&-0.0942&-0.0160&-0.0160&-0.1693&-0.1537& -0.2284&-0.1678 \\
   & Corr&0.981 & 0.1722& 0.987& 0.988 & 0.986& 0.988& 0.987& 0.985& 0.987 & 0.977&0.984&0.987&0.985&0.982&0.985&0.979& 0.981&0.986&0.978 & 0.980& 0.940& 0.985& 0.983 & 0.979&0.979&0.980&0.967&0.967&0.976&0.975&0.982&0.982&0.985&0.987&0.985&0.989 \\
 SWDM6 & RMSE& 1.952& 37.542&1.845& 1.791 &1.861 & 1.863 & 1.862&1.844 & 1.832& 2.206&1.967&2.677&2.051&1.988&1.988&2.256&1.866&2.288&1.906&2.042 & 3.102 & 1.856& 1.935& 2.616&2.616&2.074&2.408&2.408&2.232&2.261&2.328&2.328&2.154&2.080&2.155&1.930\\
& NMB & -0.0305& 0.1012& -0.0557&0.0042 & -0.0232& -0.0382& -0.0381& 0.0042&-0.0505 & -0.0529&0.0401&-0.2055&-0.0554&-0.0018&-0.0389&-0.0758&0.0209&0.1676&0.0263& 0.0418& 0.0859 & 0.0395&-0.0450 & 0.1266&0.1266&-0.0346&0.0355&0.0355&0.0421&0.0455&0.1147&0.1147&-0.0129&-0.0037&-0.0688&-0.0074 \\
   & Corr& 0.968& 0.174& 0.973& 0.974& 0.973 & 0.973&0.973 & 0.972&0.973 & 0.972&0.977&0.981&0.978&0.976&0.978&0.972&0.972& 0.977&0.971&  0.971& 0.930& 0.976 &0.972 & 0.971&0.971&0.972&0.956&0.956&0.965&0.965&0.974&0.974&0.971&0.974&0.971&0.976\\
\hline
    \end{tabular}

  \end{adjustbox}
\end{sidewaystable}

\begin{sidewaystable}[]
  \centering
  \caption{Statistical analysis showing root mean square error (RMSE), normalized mean bias (NMB) and Pearson correlation (Cor) between each simulation and each of the stations considered for T2max. The abbreviations used in the Table are explained in the introduction of this section.}
  \label{stat_T2max}

  \begin{adjustbox}{width=\textwidth}

    \begin{tabular}{lllllllllllllllllllllllllllllllllllll}
\toprule

 \textbf{Sims} & \textbf{Stat} &\multicolumn{1}{l}{\textbf{BU}} & \multicolumn{1}{l}{\textbf{KA}} &\multicolumn{1}{l}{\textbf{LR}} &\multicolumn{1}{l}{\textbf{LF}} &\multicolumn{1}{l}{\textbf{MI} }&\multicolumn{1}{l}{\textbf{RU}} &\multicolumn{1}{l}{\textbf{SC}} &\multicolumn{1}{l}{\textbf{SP}} &\multicolumn{1}{l}{\textbf{ZE} }&\multicolumn{1}{l}{\textbf{AL}} &\multicolumn{1}{l}{\textbf{BE}} &\multicolumn{1}{l}{\textbf{FE}} &\multicolumn{1}{l}{\textbf{LA}}&\multicolumn{1}{l}{\textbf{PE}}&\multicolumn{1}{l}{\textbf{UJ}}&\multicolumn{1}{l}{\textbf{BO}}&\multicolumn{1}{l}{\textbf{FL}}&\multicolumn{1}{l}{\textbf{KR}}&\multicolumn{1}{l}{\textbf{LI}}&\multicolumn{1}{l}{\textbf{RZ}}&\multicolumn{1}{l}{\textbf{FA}}&\multicolumn{1}{l}{\textbf{IS}}&\multicolumn{1}{l}{\textbf{JU}}&\multicolumn{1}{l}{\textbf{MB}}&\multicolumn{1}{l}{\textbf{MBII}}&\multicolumn{1}{l}{\textbf{ST}}&\multicolumn{1}{l}{\textbf{SR}}&\multicolumn{1}{l}{\textbf{UN}}&\multicolumn{1}{l}{\textbf{UNII}}&\multicolumn{1}{l}{\textbf{BA}}&\multicolumn{1}{l}{\textbf{FI}}&\multicolumn{1}{l}{\textbf{OB}}&\multicolumn{1}{l}{\textbf{OK}}\\
\midrule
 \multirow{3}{4em}{BG3D}&RMSE&1.735&2.122&1.643&1.666&1.595&1.612&1.612&1.581&1.648&2.112&2.141&2.035&2.023&2.009&2.147&2.181&2.168&2.005&1.953&2.096&2.173&2.173&2.582&2.262&2.262&2.161&2.168&2.207&2.207&2.034&1.960&1.847&1.853\\
&NMB&0.0399&0.0690& 0.0157&-0.0039&0.0077&-0.0022&-0.0022&0.0152&-0.0016&0.0054&0.051& -0.0311&-0.0438&-0.0212&0.0086&0.0314&0.0443&0.0053&-0.0061&-0.0640&0.0269&0.0269&-0.1023&0.0364&0.0364&-0.0058& -0.0015&0.0088&0.0088&0.0316&0.0421&-0.0079&0.0187\\
&Corr&0.984&0.982&0.984&0.983& 0.985&0.985&0.985&0.985&0.984&0.979&0.981&0.981&0.981&0.981&0.979&0.973&0.974&0.977&0.979&0.979&0.976&0.976&0.974&0.974&0.974&0.975&0.975&0.974&0.974&0.981&0.983&0.984& 0.984\\
BGF&RMSE&1.690&2.067&1.641&1.664&1.585&1.623&1.623&1.549&1.634&2.052&1.989&2.069&2.132&2.017&2.077&2.129&2.074&1.949&1.894&2.092&2.116&2.116&2.652&2.208&2.208&2.151&2.150& 2.150& 2.150&2.0008&1.901&1.888&1.847\\
&NMB&0.03587&0.0660&0.0122&-0.0074&0.0036& -0.0058&-0.0058&0.0108&-0.0053&-0.0132&0.0329&-0.0513&-0.0628&-0.0412&-0.0098&0.0220&0.0334&-0.0006&-0.0118&-0.0705&0.0173&0.0173&-0.1128& 0.0260&0.0260&-0.0167&-0.0124&-0.0009&-0.0009&0.0199&0.0303&-0.0204&0.0067\\
&Corr& 0.985&0.982&0.984&0.984&0.985&0.985&0.984&0.986&0.984&0.980&0.982&0.983&0.983&0.983&0.980&0.974&0.975&0.979&0.980&0.980&0.977&0.977&0.975&0.975&0.975&0.976&0.976&0.975&0.975&0.982&0.984&0.985&0.984\\
BNT&RMSE&1.712&1.760&1.832&1.999&1.857&1.924&1.924&1.753&1.953&2.228&2.015&2.438&2.598&2.357&2.217&2.152&2.025&2.125&2.136&2.521&2.202&2.202&3.103&2.247&2.247&2.339&2.324&2.296&2.296&2.099&1.946&2.182&2.020\\
&NMB&-0.0134&0.0056&-0.0380&-0.0586&-0.0447&-0.0576&-0.0576&-0.0382&-0.0555&-0.0469&-0.0016&-0.0873&-0.0991&-0.0768&-0.0435&-0.0047&0.0039&-0.0441&-0.0580&-0.1203&-0.0179&-0.0179&-0.1567&-0.0106&-0.0106&-0.0535&-0.0490&-0.0415&-0.0415&-0.0207&-0.0089&-0.0616&-0.0344\\
&Corr&0.985&0.983& 0.98&0.984&0.986&0.985&0.985&0.986&0.984&0.980&0.982&0.982&0.982&0.982&0.980&0.974&0.975&0.979&0.980&0.980&0.976&0.976&0.974&0.975&0.975&0.976&0.976&0.974&0.974&0.982&0.984&0.985&0.985\\
BP3&RMSE&1.614&2.041&1.600&1.676&1.564&1.632&1.632&1.517&1.645&2.175&2.069&2.139&2.120&2.098&2.214&2.062&2.120&1.971&1.958&2.194&2.134&2.134&2.704&2.219&2.219&2.196&2.196&2.237&2.237&1.899&1.802&1.812&1.741\\
&NMB&0.0188&0.0511&-0.0043&-0.00243&-0.0125&-0.0229&-0.0229&-0.0048&-0.0217&-0.0061&0.0395&-0.0426&-0.0559&-0.0326&-0.0027&0.0145&0.0270&-0.0156&-0.0280&-0.0869&0.0131&0.0131&-0.1199&0.0211&0.0211&-0.0214&-0.0170&-0.0003&-0.0003&0.0063&0.0170&-0.0344&-0.0067\\
&Corr&0.985&0.981&0.985&0.984&0.985&0.985&0.985& 0.986&0.984&0.978&0.981&0.981&0.980&0.980&0.978&0.975&0.974&0.978&0.979&0.980&0.976&0.976&0.975&0.974&0.974&0.975&0.975&0.973&0.973&0.982&0.984&0.985&0.985\\
BWDM6&RMSE&3.314&3.733&3.096&3.002&3.016&2.981&2.981&3.038&2.992&3.057&3.513&2.764&2.685&2.818&3.097&3.296&3.397&3.211&3.048&2.741&3.513&3.513&2.644&3.568&3.568&3.246&3.291&3.288&3.288&3.627&3.629&3.230&3.413\\
&NMB&0.1436&0.1707&0.1228&0.1053&0.1140&0.1083&0.1083&0.1195&0.1065&0.0963&0.1406&0.0640&0.0522&0.0730&0.0993&0.1388&0.1564&0.1226&0.1157&0.0654&0.1363&0.1363&0.0239&0.1471&0.1471&0.1088&0.1126&0.1178&0.1178&0.1571&0.1641&0.1205&0.1459\\
&Corr&0.960&0.956&0.962&0.960&0.962&0.961&0.961&0.962&0.960&0.969&0.970&0.969&0.969&0.969&0.969&0.962&0.959&0.960&0.963&0.961&0.962&0.962&0.964&0.961&0.961&0.961&0.960&0.960&0.960&0.959&0.962&0.961&0.962\\
NG3D&RMSE&2.331&2.307&2.077&1.933&2.003&1.906&1.906&2.013&1.968&2.389&2.729&2.196&1.903&2.238&2.443&2.607&2.213&2.312&2.174&1.981&2.526&2.526&2.372&2.625&2.625&2.306&2.338&2.245&2.245&2.369&2.479&2.005&2.065\\
&NMB& 0.1073&0.0860& 0.0815&0.0632&0.0787&0.0631&0.0631&0.0798&0.0666&0.0547&0.0987&0.0239&0.0018&0.0332&0.0578&0.0995&0.0503&0.0658&0.0511&-0.0055& 0.0732& 0.0732&-0.0525&0.0814&0.0814&0.0370&0.0411&0.0166&0.0166&0.0936&0.1111&0.0647&0.0725\\
&Corr&0.983& 0.981&0.983&0.982&0.983&0.983&0.983&0.984&0.982&0.979&0.979&0.980&0.981&0.979&0.979&0.972&0.973&0.975&0.977&0.978&0.974&0.974&0.972&0.972&0.972&0.974&0.974&0.973&0.973&0.980&0.982&0.983&0.983\\
NGF&RMSE&2.242&2.213&1.997&1.857&1.913&1.844&1.844&1.931&1.876&2.146&2.376&2.029&1.881&2.040&2.194&2.461&2.091&2.219&2.073&1.914&2.440&2.440&2.361&2.511&2.511&2.232&2.262&2.187&2.187&2.244&2.310&1.907&1.950\\
&NMB&0.1026&0.0802& 0.0767&0.0584&0.0730&0.0581&0.0581&0.0749&0.0603&0.0324& 0.0747&-0.0016&-0.0211&0.0080&0.0356&0.0889&0.0386&0.0600&0.0450& -0.0108&0.0672&0.0672&-0.0616&0.0728&0.0728&0.0301&0.0342&0.0110&0.0110&0.0813&0.0974&0.0503&0.0606\\
&Corr& 0.984&0.982&0.984&0.983&0.984&0.984&0.984&0.984&0.983&0.980&0.980&0.981&0.982&0.980&0.980&0.974&0.975&0.977&0.979&0.979&0.975&0.975&0.974&0.973&0.973&0.9749&0.975&0.974&0.974&0.981&0.983&0.984&0.984\\
NNT&RMSE&1.832&1.786&1.703&1.731&1.682&1.679&1.679&1.639&1.724&2.097&2.111&2.218&2.270&2.171&2.105&2.307&2.044&2.055&1.975&2.122&2.266&2.266&2.686&2.313&2.313&2.213&2.224&2.275&2.275&2.062&2.029&1.895&1.858\\
&NMB& 0.0448&0.0184&0.0202&0.0007& 0.0175&7.5350&7.5350&0.0167&0.0022&-0.0076&0.0308&-0.0482&-0.0631&-0.0381&-0.0043&0.0651&0.0105&0.0117&-0.0034&-0.0669&0.0277&0.0277& -0.1089&0.0338&0.0338&-0.0111&-0.0068&-0.0318&-0.0318&0.0393& 0.0542&0.0048&0.0196\\
&Corr&0.983&0.982& 0.984&0.983&0.984&0.984&0.984&0.984&0.983&0.979&0.979&0.979&0.982&0.979&0.979&0.973&0.974&0.977&0.978&0.979&0.974&0.974&0.973&0.972&0.972& 0.974&0.974&0.974&0.974&0.981&0.983&0.983&0.984\\
NP3&RMSE&2.130&2.179&1.876&1.776&1.795&1.758&1.758&1.829&1.805&2.375&2.631&2.223&1.949&2.244&2.435&2.427&2.142&2.169&2.073&1.982&2.463&2.463&2.449&2.570&2.570&2.298&2.324&2.275&2.275&2.160&2.255&1.848& 1.855\\
&NMB&0.0851&0.0651&0.0581&0.0394&0.0552&0.0395&0.0395&0.0570&0.0428&0.0431&0.0875&0.0108&-0.0104&0.0203&0.0462&0.0826&0.0312&0.0433&0.0278&-0.0288&0.0623&0.0623&-0.0670&0.0685&0.0685&0.0239& 0.0281& 0.0065& 0.0065&0.0674&0.0856&0.0378&0.0463\\
&Corr&0.983&0.981&0.984&0.983&0.984&0.984&0.984&0.984&0.983&0.978&0.978&0.979&0.980&0.979&0.978&0.975&0.974&0.977&0.978&0.979&0.974&0.974&0.973&0.971&0.971&0.974&0.973&0.973&0.973&0.982&0.983&0.984& 0.984\\
NWDM6&RMSE&4.057&4.086&3.812&3.644&3.748&3.638&3.637&3.743&3.668&3.622&4.135&3.252&3.027&3.337&3.670&4.024&3.588&3.780&3.547&3.056&4.077&4.077&2.876&4.086&4.086&3.682&3.737&3.443&3.443&4.226&4.364&3.816&3.930\\
&NMB&0.2112&0.1918&0.1871&0.1710&0.1836&0.1721&0.1721&0.1846&0.1730&0.1423&0.1827&0.1122&0.0947&0.1207&0.1452&0.2053&0.1672&0.1803&0.1689&0.1211&0.1821&0.1821&0.0744&0.1912&0.1912&0.1523&0.1559&0.1288&0.1288&0.2174&0.2317&0.1916&0.1994\\
&Corr&0.956&0.950&0.956&0.954&0.955&0.956&0.955&0.956&0.953&0.966&0.965&0.965&0.966&0.965&0.966&0.957&0.955&0.958&0.961&0.960& 0.959& 0.959&0.960&0.958&0.958& 0.958&0.958&0.958&0.958&0.955&0.958&0.958&0.958\\
SG3D&RMSE&1.979&2.113&1.830&1.865&1.828&1.847&1.847&1.808&1.861&2.748&2.501&2.548&2.472&2.509&2.804&2.217&2.134&2.288&2.191&2.405&2.415&2.415&2.978&2.552&2.552&2.496&2.506&2.242&2.242&2.177&2.139&2.067&1.921\\
&NMB&0.0092&0.0583&-0.0087&-0.0288&-0.0206&-0.0265&-0.0264&-0.0095&-0.0260&-0.0031&0.0419&-0.0375&-0.0523&-0.0276&0.0002&0.0010&0.0379&-0.0161&-0.0250&-0.0849&0.0159&0.0159&-0.1247&0.0211&0.0211&-0.0183&-0.0140&0.0014&0.0014&0.0016&0.0089&-0.0428&-0.0073\\
&Corr&0.980&0.982& 0.983&0.982&0.983&0.983&0.983&0.982&0.982&0.971&0.975&0.976&0.974&0.976&0.971&0.975&0.975&0.975&0.977&0.976&0.972&0.972&0.970&0.967&0.967&0.970&0.970&0.974&0.974&0.979&0.981&0.981&0.983\\
SGF&RMSE&1.944&2.067&1.805&1.839&1.807&1.839&1.839&1.772&1.831&2.649&2.265&2.524&2.523&2.462&2.696&2.155&2.034&2.224&2.131&2.394&2.343&2.343&3.003&2.483&2.483&2.468&2.471&2.190&2.190&2.096&2.030&2.058&1.848\\
&NMB&0.0028&0.0576&-0.0143&-0.0345&-0.0270&-0.0319&-0.0319&-0.0157&-0.0319&-0.0249&0.0201&-0.0609&-0.0753&-0.0507&-0.0216& -0.0120&0.0252&-0.0253&-0.0338&-0.0945&0.0051&0.0051&-0.1338&0.0091&0.0091&-0.0304&-0.0260&-0.0055&-0.0055&-0.0139&-0.0070&-0.0596& -0.0227\\
&Corr&0.981&0.983&0.984&0.983&0.984&0.984&0.984&0.984&0.984&0.972&0.977&0.978&0.976&0.977&0.972&0.976&0.976&0.977&0.979&0.978&0.973&0.973&0.971&0.968&0.968&0.971&0.971&0.975&0.975&0.980&0.983&0.982&0.984\\
SNT&RMSE&1.894&1.747&1.890&2.069&1.968&2.031&2.031&1.878&2.040&2.676&2.160&2.729&2.820&2.636&2.695&2.126&2.002&2.302&2.268&2.728&2.347&2.347&3.374&2.463&2.463&2.596&2.583&2.334&2.334&2.127&2.022&2.289&1.964\\
&NMB&-0.0493&-0.0061&0.0677&-0.0889&-0.0792&-0.0867&-0.0867&-0.0679&-0.0859&-0.0600&-0.0148&-0.0973&-0.1120&-0.0868&-0.0565&-0.0370&-0.0041&-0.0697&-0.0811&-0.1462&-0.0316&-0.0316&-0.1784&-0.0284&-0.0284&-0.0695&-0.0649&-0.0503&-0.0503&-0.0555&-0.0473&-0.1019&-0.0652\\
&Corr&0.982&0.983&0.985&0.984&0.984&0.985&0.985&0.984&0.984&0.973&0.977&0.977&0.976&0.977&0.973&0.977&0.976&0.977&0.980& 0.979&0.972&0.972&0.970&0.968&0.968&0.971&0.971& 0.974& 0.974&0.981&0.983&0.982&0.984\\
SP3&RMSE&2.049&2.078&1.927&1.996&1.945&1.981&1.981&1.894&1.987&2.850&2.500&2.682&2.620&2.632&2.904&2.317&2.121&2.397&2.313&2.588&2.488&2.488&3.160&2.633&2.633&2.634&2.637&2.303&2.303&2.208&2.175&2.120&1.975\\
&NMB&-0.0102&0.0406&-0.0273&-0.0478&-0.0392&-0.0457&-0.0457&-0.0280&-0.0447&-0.0154&0.0297&-0.05059&-0.0652&-0.0405&-0.0121&-0.0135&0.0205&-0.0363&-0.0452&-0.1073&0.0009&0.0009&-0.1402&0.0047&0.0047&-0.0349&-0.0305&-0.0093&-0.0093&-0.0210&-0.0136&0.0665&-0.0305\\
&Corr&0.979&0.981&0.982&0.981&0.982&0.982&0.982&0.982&0.981&0.969&0.974&0.975&0.973&0.974&0.969&0.973&0.974&0.973&0.976&0.975& 0.970& 0.970&0.968&0.965&0.965&0.970&0.968&0.973&0.973&0.979&0.981&0.981&0.983\\
SWDM6&RMSE&2.988&3.536&2.732&2.665&2.642&2.669&2.669&2.710&2.669&3.125&3.213&2.779&2.632&2.799&3.186&2.877&3.263&2.940&2.791&2.591&3.220&3.220&2.708&3.309&3.309&3.085&3.128&3.038&3.038&3.159& 3.141&2.795&2.928\\
&NMB&0.0869&0.1520&0.0712&0.0527&0.0571&0.0568&0.0568&0.0695&0.0553&0.0627&0.1065&0.0343&0.0173&0.0436&0.0658&0.0798&0.1436&0.0764&0.0741&0.0195&0.1031&0.1031& -0.0204&0.1094&0.1094&0.0758&0.0798&0.0975&0.0975&0.0944&0.0975&0.0504&0.0890\\
&Corr&0.958&0.958& 0.963&0.961&0.962&0.962&0.962&0.962&0.961&0.962&0.966&0.966&0.964&0.966&0.962&0.960&0.960&0.961&0.965&0.963&0.960&0.960& 0.961&0.957&0.957&0.957&0.957&0.963&0.963&0.960&0.964&0.963&0.964\\
\hline
    \end{tabular}

  \end{adjustbox}
\end{sidewaystable}

\begin{sidewaystable}[]
  \centering
  \caption{Statistical analysis showing root mean square error (RMSE), normalized mean bias (NMB) and Pearson correlation (Cor) between each simulation and each of the stations considered for T2min. The abbreviations used in the Table are explained in the introduction of this section.}
  \label{stat_T2min}

  \begin{adjustbox}{width=\textwidth}

    \begin{tabular}{lllllllllllllllllllllllllllllllllllll}
\toprule 

\textbf{Sims} & \textbf{Stat} &\multicolumn{1}{l}{\textbf{BU}} & \multicolumn{1}{l}{\textbf{KA}} &\multicolumn{1}{l}{\textbf{LR}} &\multicolumn{1}{l}{\textbf{LF}} &\multicolumn{1}{l}{\textbf{MI} }&\multicolumn{1}{l}{\textbf{RU}} &\multicolumn{1}{l}{\textbf{SC}} &\multicolumn{1}{l}{\textbf{SP}} &\multicolumn{1}{l}{\textbf{ZE} }&\multicolumn{1}{l}{\textbf{AL}} &\multicolumn{1}{l}{\textbf{BE}} &\multicolumn{1}{l}{\textbf{FE}} &\multicolumn{1}{l}{\textbf{LA}}&\multicolumn{1}{l}{\textbf{PE}}&\multicolumn{1}{l}{\textbf{UJ}}&\multicolumn{1}{l}{\textbf{BO}}&\multicolumn{1}{l}{\textbf{FL}}&\multicolumn{1}{l}{\textbf{MU}}&\multicolumn{1}{l}{\textbf{KR}}&\multicolumn{1}{l}{\textbf{LI}}&\multicolumn{1}{l}{\textbf{RZ}}&\multicolumn{1}{l}{\textbf{FA}}&\multicolumn{1}{l}{\textbf{IS}}&\multicolumn{1}{l}{\textbf{JU}}&\multicolumn{1}{l}{\textbf{MB}}&\multicolumn{1}{l}{\textbf{MBII}}&\multicolumn{1}{l}{\textbf{ST}}&\multicolumn{1}{l}{\textbf{SR}}&\multicolumn{1}{l}{\textbf{UN}}&\multicolumn{1}{l}{\textbf{UNII}}&\multicolumn{1}{l}{\textbf{BA}}&\multicolumn{1}{l}{\textbf{FI}}&\multicolumn{1}{l}{\textbf{OB}}&\multicolumn{1}{l}{\textbf{OK}}\\
\midrule
 \multirow{3}{4em}
{BG3D}&RMSE&2.983&3.151&2.483&3.050&2.810&2.952&2.952&2.448&2.962&3.244&2.074&3.133&1.928&2.823&3.558&2.339&2.639&2.319&2.489&2.368&2.708&1.896&1.896&2.096&3.420&3.420&2.484&2.499&1.998&1.998&2.855&2.497&2.751&2.754\\
&NMB&0.3027&-0.3830&-0.1639&-0.3247&-0.2525&-0.3199&-0.3199&-0.1851&-0.3099&-0.2827&-0.0755&-0.3211& -0.0881&-0.2522&-0.3667&-0.0983&0.0113&-0.0637&-0.0795&-0.1003&-0.2862&0.0631&0.0631&-0.1874&-0.2869&-0.2869&-0.1561&-0.1539&0.0137&0.0137& -0.1788&-0.1076&-0.1863&-0.1955\\
&Corr&0.956&0.936&0.966&0.961&0.961&0.960&0.960&0.964&0.962&0.958&0.975&0.968&0.980&0.970&0.960&0.967&0.937&0.964&0.959&0.961&0.961&0.977&0.977&0.978&0.930&0.930&0.962&0.961&0.966&0.966&0.961&0.972&0.969&0.964\\
BGF&RMSE&3.033&3.149&2.527&3.090&2.864&2.985&2.985&2.484&3.004&3.374&2.185&3.267&2.038&2.950&3.691&2.384&2.642&2.382&2.536&2.401&2.752&1.897&1.897&2.143&3.480&3.480&2.519&2.534&1.994&1.994&2.904&2.541&2.806&2.796\\
&NMB&-0.3107&-0.3874&-0.1680&-0.3294&-0.2599&-0.3270&-0.3270&-0.1903&-0.3166&-0.2976&-0.0884&-0.3391& -0.1011&-0.2692&-0.3826&-0.1082&0.0074&-0.0769&-0.0847&-0.1077&-0.2947&0.0569&0.0569&-0.1949&-0.2963&-0.2963&-0.1618&-0.1596&0.0114&0.0114&-0.1907&-0.1196&-0.1991&-0.2074\\
&Corr&0.955&0.937&0.965&0.961&0.961&0.960&0.960&0.964&0.962&0.958&0.975&0.968&0.981&0.970&0.960&0.968&0.938&0.965&0.958&0.961&0.961&0.977&0.977&0.978&0.930&0.930&0.963&0.962&0.967&0.967&0.961&0.973&0.970&0.964\\
BNT&RMSE&3.246&3.248&2.753&3.345&3.111&3.213&3.213&2.701&3.268&3.653&2.470&3.589&2.338&3.273&4.003&2.571&2.667&2.503&2.746&2.574&2.981&1.968&1.968&2.356&3.712&3.712&2.738&2.751&2.095&2.095&3.107&2.754&3.028&2.980\\
&NMB&-0.3368&-0.3832&-0.1965&-0.3618&-0.2911&-0.3527&-0.3526&-0.2166&-0.3467& -0.3359&-0.1271&-0.3773&-0.1367&-0.3053&-0.4234&-0.1451&-0.0048&-0.1003&-0.1201&-0.1386&-0.3358&0.0275&0.0275&-0.2354& -0.3374& -0.3374&-0.1930&-0.1908&-0.0169&-0.0169&-0.2191&-0.1460&-0.2273&-0.2317\\
&Corr&0.954&0.935&0.965&0.960&0.960&0.959&0.959&0.963&0.960&0.958&0.975&0.966&0.980&0.968&0.960&0.967&0.938&0.964&0.958&0.961&0.960&0.977&0.977&0.979&0.928&0.928&0.961&0.960&0.966&0.966&0.961&0.973&0.969&0.964\\
BP3&RMSE&2.971&3.114&2.366&3.047&2.779&2.959&2.959&2.372&2.969&3.410&2.104&3.313&2.003&2.985&3.732&2.186&2.345&2.119&2.321&2.221&2.781&1.660&1.660&2.204&3.475&3.475&2.525&2.537&1.900&1.900&2.746&2.278&2.634&2.681\\
&NMB&-0.3738&-0.5045&-0.2275&-0.3971&-0.3145&-0.3985&-0.3985&-0.2493&-0.3830&-0.3236&-0.1102&-0.3657&-0.1206&-0.2944&-0.4103&-0.1788&-0.1315&-0.1470&-0.1491&-0.1831&-0.3778&0.0258& 0.0258&-0.2428&-0.3464&-0.3464&-0.2101&-0.2079& -0.0332& -0.0332&-0.2743&-0.1926&-0.2773&-0.2962\\
&Corr&0.962&0.945&0.972&0.968&0.968&0.968&0.968&0.972&0.968&0.959&0.976&0.969&0.981&0.971&0.962&0.973&0.948&0.970&0.965&0.968&0.966&0.979& 0.979&0.981&0.935&0.935&0.966& 0.965&0.969&0.969&0.966&0.978&0.974&0.969\\
BWDM6&RMSE&2.637&2.835&2.280&2.591&2.496&2.541&2.541&2.206&2.516&2.767&2.288&2.581&2.067&2.396&2.948&2.339&2.629&2.356&2.508&2.283&2.345&2.690&2.690&1.935&3.050&3.050&2.340&2.361&2.332&2.332&2.666&2.578&2.616&2.533\\
&NMB&-0.1492&-0.2349&-0.0148&-0.1550&-0.0952&-0.1544&-0.1544&-0.0466&-0.1446&-0.1260&0.0639&-0.1613&0.0451&-0.1006&-0.1998&0.0909&0.1699&0.1094&0.0764&0.0641&-0.0864&0.1975&0.1975&-0.0029&-0.0873&-0.0873&0.0117&0.0135&0.1485&0.1485&0.0275&0.0859&0.0210&0.0124\\
&Corr&0.951&0.935&0.960&0.956&0.954&0.954&0.954&0.960&0.957&0.952&0.968&0.962&0.973&0.963&0.954&0.965&0.940&0.963&0.953&0.959&0.957&0.970&0.970&0.970&0.926&0.926&0.956&0.955&0.963&0.963&0.956&0.964&0.962&0.959\\
NG3D&RMSE&2.271&2.794&2.537&2.174&2.610&2.149&2.149&2.654&2.251&2.125&2.351&1.918&2.441&2.063&1.876&2.784&2.629&2.869&3.1514&2.635&2.049&3.416&3.416&1.793&2.612&2.612&2.147&2.175&2.126&2.126&2.642&2.965&2.705&2.437\\
&NMB&0.1758&-0.2379&0.2572&0.1546&0.2424&0.1454&0.1454&0.2602&0.1698&0.0751&0.1878&0.0643&0.2021&0.1131&0.0145&0.3039&0.0578&0.3253&0.3296&0.2686&0.1086&0.3057&0.3057&0.0477&-0.0339&-0.0339&0.1150&0.1166&0.0955&0.0955&0.2463&0.3265&0.2787&0.1891\\
&Corr&0.963&0.939&0.967&0.965&0.959&0.964&0.964&0.958&0.964&0.965&0.976&0.971&0.979&0.971&0.971&0.963&0.938&0.962&0.954&0.960&0.965&0.969&0.969&0.973&0.938&0.938&0.965&0.964&0.964&0.964&0.964&0.968&0.968&0.965\\
NGF&RMSE&2.230&2.787&2.494&2.141&2.551&2.113&2.113&2.598&2.202&2.119&2.333&1.897&2.393&2.038&1.890&2.730&2.613&2.816&3.098&2.581&2.018&3.400&3.400&1.761&2.607&2.607&2.122&2.150&2.105&2.105&2.593&2.908&2.645&2.383\\
&NMB&0.1645&-0.2578&0.2462&0.1420&0.2317&0.1326&0.1326&0.2516&0.1581&0.0670&0.1832&0.0587&0.1950&0.1078&0.0059&0.2970&0.0506&0.3188&0.3203&0.2590&0.0984&0.3058&0.3058&0.0463&-0.03669&-0.03669&0.1160&0.1176&0.0962&0.0962&0.2373&0.3190&0.2707&0.1783\\
&Corr& 0.963&0.940&0.966&0.965&0.959&0.964&0.964&0.959&0.964&0.965&0.976&0.972&0.980&0.971&0.971&0.964&0.939&0.963&0.955&0.961&0.966&0.970&0.970&0.973&0.939&0.939&0.965&0.965&0.965&0.965&0.965&0.968&0.969&0.966\\
NNT&RMSE&2.408&2.873&2.639&2.277&2.704&2.239&2.239&2.780&2.365&2.123&2.250&1.923&2.314&2.049&1.947&2.741&2.657&2.837&3.159&2.643&2.095&3.305&3.305&1.753&2.733&2.733&2.145&2.175&2.117&2.117&2.701&3.036&2.782&2.481\\
&NMB&0.1966&-0.2189&0.2710&0.1703&0.2600&0.1636&0.1636&0.2851&0.1901&0.0535&0.1641&0.0458&0.1791&0.0956&-0.0085&0.292&0.0538&0.3144&0.3282&0.2664&0ñ.0927&0.2897&0.2897&0.0185&-0.0649&-0.0649&0.0953&0.0969&0.0752&0.0752&0.2571&0.3369&0.2898&0.1947\\
&Corr&0.962&0.938&0.967&0.965&0.960&0.964&0.964&0.959&0.964&0.966&0.977&0.972&0.980&0.971&0.971&0.964&0.938&0.963&0.956&0.962&0.965&0.970&0.970&0.975&0.936&0.936&0.965&0.964&0.965&0.965&0.965&0.968&0.968&0.966\\
NP3&RMSE&1.727&2.656&1.954&1.642&2.033&1.649&1.649&2.101&1.691&2.023&2.102&1.837&2.197&1.919&1.821&2.211&2.281&2.304&2.596&2.088&1.734&3.042&3.042&1.693&2.517&2.517&1.891&1.920&1.923&1.923& 2.059&2.277&2.038&1.939\\
&NMB& 0.0850&-0.3669&0.1776&0.0640&0.1605&0.0507&0.0507&0.1786&0.0776&0.0277&0.1493&0.0134&0.1639&0.0649&-0.0360&0.2133&-0.0896&0.2342&0.2485&0.1766&0.0096&0.2632&0.2632&-0.0122&-0.0994&-0.0994&0.0564&0.0582&0.0466&0.0466&0.1353&0.2239&0.1688&0.0750\\
&Corr&0.971& 0.949&0.974&0.973&0.967&0.973&0.973&0.967&0.972&0.965&0.977&0.972&0.978& 0.971&0.972&0.967&0.948&0.966&0.960&0.967&0.970&0.970&0.970&0.974&0.943&0.943&0.967&0.967&0.967&0.967&0.970&0.973&0.974&0.971\\
NWDM6&RMSE&2.459&2.581&2.871&2.399&2.910&2.381&2.381&2.917&2.466&2.574&3.216&2.380&3.214&2.630&2.198&3.311&2.629&3.392&3.592&3.010&2.358&4.226&4.226&2.325&2.727&2.727&2.656&2.683&2.625&2.625&3.084&3.484&3.168&2.828\\
&NMB&0.2465&-0.1252&0.3199&0.2260&0.3043&0.2177&0.2177&0.3160&0.2373&0.1824&0.2970&0.1806&0.2939&0.2233&0.1289&0.4243&0.2109&0.4409&0.4162&0.3653&0.2433&0.4033&0.4033&0.1989&0.1282&0.1282&0.2414&0.2428&0.2214&0.2214&0.3581&0.4258&0.3850&0.3092\\
&Corr&0.960&0.938&0.961&0.960&0.952&0.959&0.959&0.954&0.959&0.960&0.970&0.966&0.974&0.966&0.966&0.961&0.942&0.961&0.950&0.958&0.961& 0.966&0.966&0.967&0.936&0.936&0.961&0.960&0.961&0.961&0.959&0.961&0.962&0.960\\
SG3D&RMSE&3.098&3.064&2.315&2.920&2.889&2.925&2.925&2.515&2.858&3.314&2.171&3.147&2.260&2.842&3.535&2.259&2.573&2.209&2.377&2.176&2.708&1.992&1.992&2.373&3.481&3.481&2.467&2.490&1.964&1.964&2.750& 2.331&2.640&2.680\\
&NMB&-0.3901&-0.4042&-0.2158&-0.3838&-0.3190&-0.3739&-0.3739&-0.2386&-0.3704&-0.2699&-0.0775&-0.3019&-0.0764&-0.2339&-0.3532&-0.1839&-0.0137&-0.1423&-0.1195&-0.1347&-0.3421&0.0595&0.0595&-0.2349&-0.3195&-0.3195&-0.1634&-0.1613&0.0036&0.0036&-0.2699&-0.1850&-0.2692&-0.2852\\
&Corr&0.944&0.938&0.964&0.958&0.954&0.956&0.956&0.957&0.958&0.943&0.964&0.957&0.965&0.959&0.945&0.958&0.938&0.954&0.948&0.958&0.955&0.967&0.967&0.972&0.916&0.916&0.953&0.952&0.965&0.965&0.956&0.966&0.962&0.960\\
SGF&RMSE&3.169&3.103&2.369&2.986&2.946&3.007&3.007&2.549&2.916&3.399&2.173&3.181&2.229&2.871&3.614&2.243&2.584&2.177&2.310&2.118&2.721&1.885&1.885&2.377&3.519&3.519&2.468&2.488&1.940&1.940&2.765&2.313&2.660&2.709\\
&NMB&-0.4222&-0.4193&-0.2424&-0.4140&-0.3500&-0.4051&-0.4051&-0.2667&-0.4005&-0.2944&-0.0986&-0.3276&-0.0980&-0.2583&-0.3792& -0.2134&-0.0196&-0.1717&-0.1457&-0.1606&-0.3729&0.0455&0.0455&-0.2391&-0.3399&-0.3399&-0.1793&-0.1771&-0.0020&-0.0020&-0.2990&0.2150&0.3013& -0.3144\\
&Corr&0.947&0.937&0.967&0.962&0.960&0.959&0.959&0.961&0.963&0.946&0.967&0.964&0.970&0.965&0.950&0.964&0.938&0.960&0.955&0.963&0.961&0.970&0.970&0.972&0.918&0.918&0.956&0.955&0.966&0.966&0.960&0.971&0.966&0.964\\
SNT&RMSE&3.253&3.147&2.424&3.055&3.031&3.043&3.043&2.631&2.992&3.492&2.211&3.303&2.261&2.984&3.736&2.328&2.610&2.237&2.355&2.156&2.814&1.815&1.815&2.486&3.656&3.656&2.555&2.575&2.004&2.004&2.819&2.361&2.718&2.747\\
&NMB&-0.4370&-0.4063&-0.2551&-0.4285&-0.3674&-0.4138&-0.4138&-0.2782&-0.4142&-0.3194&-0.1240&-0.3505&-0.1203&-0.2800&-0.4058&-0.2375&-0.0260&-0.1860&-0.1652&-0.1765&-0.391&0.0236&0.0236&-0.2721&-0.3738&-0.3738&-0.2037&-0.2015&-0.0275&-0.0275&-0.3161&-0.2328&-0.3203&-0.3287\\
&Corr&0.946&0.936&0.967&0.962&0.959&0.959&0.959&0.959&0.962&0.948&0.969&0.963&0.972&0.96&0.951&0.964&0.937&0.959&0.955&0.964&0.960&0.971&0.971&0.973&0.918&0.918&0.956&0.955&0.965&0.965&0.961&0.972&0.967&0.964\\
SP3&RMSE&3.288&3.111&2.513&3.152&3.090&3.161&3.161&2.701&3.085&3.542&2.264&3.332&2.378&3.023&3.763&2.443&2.360&2.371&2.455&2.249&2.942&1.882&1.882&2.605&3.651&3.651&2.614&2.631&1.927&1.927&2.942&2.485&2.845&2.898\\
&NMB&-0.4565&-0.5216&-0.2780&-0.4546&-0.3794&-0.4509&-0.4509&-0.3019&-0.4408&-0.3203&-0.1173&-0.3513&-0.1164&-0.2808&-0.4068&-0.2605& -0.1454&-0.2261&-0.1908&-0.2162&-0.4366&0.0164&0.0164&-0.2838&-0.3876&-0.3876&-0.2235&-0.2213&-0.0426&-0.0426&-0.3473&-0.2545&-0.3436&-0.3676\\
&Corr&0.949&0.945&0.969&0.964&0.960&0.963&0.963&0.962&0.964&0.947&0.968&0.964&0.969&0.965&0.951&0.963&0.947&0.961&0.956&0.967&0.963&0.970&0.970&0.972&0.920&0.920&0.958&0.957&0.966&0.966&0.961&0.971&0.966&0.965\\
SWDM6&RMSE&2.763&2.784&2.043&2.505&2.522&2.577&2.577&2.219&2.452&2.890&2.141&2.630&2.169&2.418&3.003&1.998&2.533&1.997&2.179&1.971&2.300&2.454&2.454&2.028&3.086&3.086&2.238&2.264&2.203&2.203&2.447&2.124&2.336&2.383\\
&NMB&-0.3013&-0.2802&-0.1267&-0.2823&-0.2302&-0.2757&-0.2757&-0.1597&-0.2707&-0.1613&0.0226&-0.1854&0.0170&-0.1235&0.2374&-0.0604&0.1326&-0.0349&-0.0190&-0.0233&-0.2038&0.1587&0.1587&-0.0814&-0.1699&-0.1699&-0.0375&-0.0356&0.1233&0.1233&-0.1442&-0.0694&-0.1453&-0.1526\\
&Corr&0.944&0.9361&0.963&0.958&0.955&0.955&0.955&0.959&0.959&0.942&0.961&0.958&0.964&0.959&0.945&0.957&0.941&0.957&0.951&0.961&0.956&0.966&0.966&0.967&0.914&0.914&0.951&0.950&0.963&0.963&0.956&0.965&0.960&0.959\\
\hline
    \end{tabular}

  \end{adjustbox}
\end{sidewaystable}

\begin{sidewaystable}[]
  \centering
  \caption{Statistical analysis showing root mean square error (RMSE), normalized mean bias (NMB) and Pearson correlation (Cor) between each simulation and each of the stations considered for specific humidity. The abbreviations used in the Table are explained in the introduction of this section.}
  \label{stat_Q2}

  \begin{adjustbox}{width=\textwidth}

    \begin{tabular}{lllllllllllllllllllllllllllllllllllll}
\toprule 

\textbf{Sims} & \textbf{Stat} &\multicolumn{1}{l}{\textbf{BU}} & \multicolumn{1}{l}{\textbf{KA}} &\multicolumn{1}{l}{\textbf{LR}} &\multicolumn{1}{l}{\textbf{LF}} &\multicolumn{1}{l}{\textbf{MI} }&\multicolumn{1}{l}{\textbf{RU}} &\multicolumn{1}{l}{\textbf{SC}} &\multicolumn{1}{l}{\textbf{SP}} &\multicolumn{1}{l}{\textbf{ZE} }&\multicolumn{1}{l}{\textbf{AL}} &\multicolumn{1}{l}{\textbf{BE}} &\multicolumn{1}{l}{\textbf{FE}} &\multicolumn{1}{l}{\textbf{LA}}&\multicolumn{1}{l}{\textbf{PE}}&\multicolumn{1}{l}{\textbf{UJ}}&\multicolumn{1}{l}{\textbf{BO}}&\multicolumn{1}{l}{\textbf{FL}}&\multicolumn{1}{l}{\textbf{KR}}&\multicolumn{1}{l}{\textbf{LI}}&\multicolumn{1}{l}{\textbf{RZ}}&\multicolumn{1}{l}{\textbf{FA}}&\multicolumn{1}{l}{\textbf{IS}}&\multicolumn{1}{l}{\textbf{JU}}&\multicolumn{1}{l}{\textbf{MB}}&\multicolumn{1}{l}{\textbf{MBII}}&\multicolumn{1}{l}{\textbf{ST}}&\multicolumn{1}{l}{\textbf{SR}}&\multicolumn{1}{l}{\textbf{UN}}&\multicolumn{1}{l}{\textbf{UNII}}&\multicolumn{1}{l}{\textbf{BA}}&\multicolumn{1}{l}{\textbf{FI}}&\multicolumn{1}{l}{\textbf{OB}}&\multicolumn{1}{l}{\textbf{OK}}\\
\midrule
 \multirow{3}{4em}
{BG3D}&RMSE&0,001&0.030&0.001&0.001&0.001&0.001&0.001&0.001&0.001&0.002&0.001&0.001&0.001&0.001&0.001&0.002&0.001&0.001&0.001&0.001&0.001&0.001&0.002&0.002&0.002&0.002&0.002&0.002&0.002&0.001&0.001&0.001&0.002\\
&NMB&0,1791&-0.1427&0.1804&0.1904&0.1802&0.1886&0.1894&0.1689&0.1872&0.2100&0.1403&0.1644&0.1681&0.16959&0.1662&0.2179&0.1906&0.1862&0.1899&0.0236&0.0393&0.0217&0.2047&0.2047&0.188&0.1695&0.1695&0.1739&0.1731&0.1551&0.1551&0.1514&0.1891\\
&Corr&0,961&0.061&0.959&0.960&0.960&0.959&0.959&0.963&0.961&0.956&0.946&0.956&0.953&0.954&0.954&0.954&0.959&0.970&0.959&0.970&0.979&0.975&0.922&0.922&0.944&0.930&0.930&0.939&0.939&0.940&0.940&0.942&0.954\\
BGF&RMSE&0.001&0.030&0.001&0.001&0.001&0.001&0.001&0.001&0.001&0.002&0.001&0.001&0.002&0.002&0.002&0.002&0.002&0.001&0.002&0.001&0.001&0.001&0.002&0.002&0.002&0.002&0.002&0.002&0.002&0.002&0.002&0.001&0.002\\
&NMB&0.1775&-0.1447&0.1791&0.1891&0.1787&0.1873&0.1880&0.1670&0.1862&0.2280&0.1606&0.1787&0.1880&0.1854&0.1861&0.2357&0.2077&0.1859&0.1957&0.0232&0.0385&0.0208&0.2130&0.2130&0.1962&0.1778&0.1778&0.1829&0.1821&0.1620&0.1620&0.1581&0.1955\\
&Corr&0.962&0.060&0.960&0.963&0.960&0.961&0.961&0.964&0.963&0.954&0.950&0.923&0.957&0.956&0.957&0.953&0.958&0.971&0.962&0.971&0.981&0.976&0.922&0.922&0.944&0.932&0.932&0.939&0.939&0.940&0.940&0.945&0.956\\
BNT&RMSE&0.002&0.030&0.002&0.002&0.002&0.002&0.002&0.002&0.002&0.002&0.002&0.002&0.002&0.002&0.002&0.002&0.002&0.001&0.002&0.001&0.001&0.001&0.002&0.002&0.002&0.002&0.002&0.002&0.002&0.002&0.002&0.002&0.002\\
&NMB&0.2259&-0.0837&0.2284&0.23678&0.2271&0.2355&0.2362&0.2173&0.2351&0.2622&0.1983&0.2207&0.2258&0.2269&0.2240&0.2695&0.2093&0.1949&0.2076&0.0545&0.0695&0.0528&0.2393&0.2393&0.2222&0.2021&0.2021&0.2105&0.2097&0.1864&0.1864&0.1905&0.2265\\
&Corr&0.953&0.068&0.951&0.948&0.951&0.951&0.951&0.954&0.949&0.938&0.937&0,948&0.945&0.942&0.946&0.935&0.963&0.972&0.964&0.969&0.979&0.973&0.921&0.921&0.942&0.929&0.929&0.939&0.939&0.937&0.937&0.941&0.948\\
BP3&RMSE&0.001&0.030&0.001&0,001&0.001&0.001&0.001&0.001&0.001&0.002&0.001&0.001&0.001&0.001&0.001&0.002&0.001&0.001&0.001&0.001&0.001&0.001&0.002&0.002&0.002&0.002&0.002&0.002&0.002&0.001&0.001&0.001&0.002\\
&NMB&0.1748&-0.1571&0.1746&0,1847&0.1755&0.1822&0.1829&0.1630&0.1816&0.2038&0.1339&0.1560&0.1606&0.1592&0.1587&0.2117&0.1818&0.1670&0.1797&0.0112&0.0266&0.0090&0.1974&0.1974&0.1811&0.1619&0.1619&0.1661&0.1653&0.1433&0.1433&0.1416&0.1791\\
&Corr&0.958&0.064&0.956&0.957&0.956&0.955&0.955&0.961&0.958&0.953&0.944&0.956&0.951&0.952&0.952&0.951&0.957&0.971&0.957&0.0969&0.978&0.974&0.920&0.920&0.941&0.927&0.927&0.936&0.936&0.937&0.937&0.940&0.952\\
BWDM6&RMSE&0,001&0.030&0.001&0.001&0.001&0.001&0.001&0.001&0.001&0.002&0.001&0.002&0.002&0.002&0.002&0.002&0.002&0.002&0.002&0.001&0.001&0.001&0.002&0.002&0.002&0.002&0.002&0.002&0.002&0.002&0.002&0.001&0.002\\
&NMB&0,1902&-0.1242&0.1869&0.1968&0.1872&0.1952&0.1959&0.1780&0.1943&0.2339&0.1667&0.1881&0.1937&0.1909&0.1919&0.2410&0.2127&0.2155&0.2116&0.487&0.0634&0.0476&0.2280&0.2280&0.2134&0.1954&0.1954&0.2000&0.1991&0.1852&0.1852&0.1700&0.2078\\
&Corr&0,963& 0.059&0.961&0.965&0.962&0.962&0.962&0.965&0.966&0.958&0.951&0.962&0.957&0.957&0.957&0.957&0.960&0.966&0.959&0.968&0.976&0.971&0.929&0.929&0.949&0.933&0.933&0.941&0.941&0.942&0.942&0.948&0.958\\
NG3D&RMSE&0.001&0.030&0.001&0.001&0.001&0.001&0.001&0.001&0.001&0.001&0.001&0.001&0.001&0.001&0.001&0.002&0.001&0.001&0,001&0.001&0.001&0.001&0.002&0.002&0.002&0.001&0.001&0.001&0.001&0.001&0.001&0.001&0.001\\
&NMB&0.1641&-0.1548&0.1501&0.1605&0.1534&0.1577&0.1585&0.1609&0.1663&0.1563&0.0996&0.1252&0.1240&0.1070&0.1220&0.1648&0.1761&0.1885&0.1829&-0.0304&-0.0103&-0.0261&0.1758&0.1758&0.1700&0.1510&0.1510&0.1505&0.1496&0.1503&0.1503&0.1228&0.1632\\
&Corr&0.965&0.059&0.964&0.969&0.964&0.966&0.966&0.962&0.969&0.969&0.954&0.961&0.964&0.962&0.963&0.968&0.962&0.970&0.962&0.969&0.978&0.974&0.926&0.926&0.946&0.934&0.934&0.944&0.943&0.941&0.941&0.949&0.962\\
NGF&RMSE&0.001&0.030&0.001&0,001&0.001&0.001&0.001&0.001&0.001&0.002&0.001&0.001&0.001&0.001&0.001&0.002&0.001&0.001&0.001&0.001&0.001&0,001&0.002&0.002&0.002&0.002&0.002&0.001&0.001&0.001&0.001&0.001&0.001\\
&NMB&0.1627&-0.1586&0.1469&0.1573& 0.1507&0.1548&0.1556&0.1590&0.1642&0.1777&0.1204&0.1460&0.1472&0.1302&0.1452&0.1859&0.1789&0.1913&0.1859&-0.0341&-0.0132&-0.0300&0.1805&0.1805&0.1753&0.1567&0.1567&0.1553&0.1544&0.1549&0.1549&0.1258&0.1656\\
&Corr&0.966&0.059&0.964&0.970&0.964&0.966&0.966&0.963&0.970&0.967&0.955&0.964&0.964&0.963&0.963&0.965&0.964&0.970&0.964&0.971&0.980&0.975&0.928&0.928&0.949&0.936&0.936&0.945&0.945&0.942&0.942&0.950&0.962\\
NNT&RMSE&0.002&0.030&0.001&0.002&0.001&0.001&0.001&0.001&0.002&0.002&0.001&0.002&0.002&0.002&0.002&0.002&0.001&0.001&0.001&0.001&0.001&0.001&0.002&0.002&0.002&0.002&0.002&0.002&0.002&0.002&0.002&0.001&0.002\\
&NMB&0.2026& -0.0841&0.1894&0.1993&0.1931&0.1975&0.1983&0.2004&0.2052&0.2125&0.1554&0.1825&0.1837&0.1690&0.1818&0.2204&0.1826&0.1961&0.1891&-0.0002&0.0183&0.0045&0.2010&0.2010&0.1946&0.1736&0.1736&0.1766&0.1758&0.1770&0.1770&0.1496&0.1894\\
&Corr&0.961&0.070&0.960&0.961&0.960&0.962&0.962&0.958&0.960&0.949&0.941&0.952&0.950&0.949&0.949&0.947&0.966&0.972&0.965&0.969&0.979&0.974&0.924&0.924&0.946&0.933&0.933&0.943&0.943&0.939&0.939&0.948&0.956\\
NP3&RMSE&0,001&0.030&0.001&0.001&0.001&0.001&0.001&0.001&0.001&0.001&0.001&0.002&0.001&0.001&0.001&0.001&0.001&0.001&0.001&0.001&0.001&0.001&0.002&0.002&0.002&0.001&0.001&0.001&0.001&0.001&0.001&0.001&0.001\\
&NMB&0,1522&-0.1703&0.1375&0.1480&0.1415&0.1457&0.1465&0.1497&0.1542&0.1458&0.0882&0.1124&0.1132&0.0971&0.1112&0.1537&0.1592&0.1708&0.1656&-0.0470&-0.0263&-0.423&0.1636&0.1636&0.1589&0.1394&0.1394&0.1374&0.1366&0.1382&0.1382&0.1049&0.1474\\
&Corr&0,965&0.062&0.963&0.968&0.964&0.965&0.965&0.962&0.968&0.967&0.953&0.954&0.962&0.961&0.962&0.967&0.962&0.970&0.962&0.970&0.979&0.975&0.925&0.925&0.945&0.933&0.933&0.942&0.941&0.939&0.939&0.950&0.961\\
NWDM6&RMSE&0.001&0.030&0.001&0,001&0.001&0.001&0.001&0.001&0.001&0.002&0.001&0.001&0.001&0.001&0.001&0.002&0.002&0.002&0.002&0.001&0.001&0.001&0.002&0.002&0.002&0.002&0.002&0.002&0.002&0.002&0.002&0.001&0.002\\
&NMB&0.1813&-0.1305&0.1681&0.1782&0.1709&0.1755&0.1763&0.1765&0.1832&0.1944&0.1400&0.1629&0.1643&0.1479&0.1624&0.2024&0.2077&0.2187&0.2133&0.0081&0.0283&0.0126&0.2097&0.2097&0.2053&0.1869&0.1869&0.1859&0.1851&0.1854&0.1854&0.1553&0.1951\\
&Corr&0.961&0.059&0.958&0.965&0.959&0.961&0.961&0.958&0.964&0.965&0.951&0.955&0.959&0.959&0.959&0.965&0.958&0.965&0.958&0.962&0.969&0.966&0.927&0.927&0.947&0.934&0.934&0.941&0.941&0.941&0.941&0.946&0.957\\
SG3D&RMSE&0.001&0.030&0.001&0.001&0.001&0.001&0.001&0.001&0.001&0.002&0.001&0.001&0.001&0.001&0.001&0.002&0.001&0.001&0.001&0.001&0.001&0.001&0.002&0.002&0.002&0.002&0.002&0.002&0.002&0.001&0.001&0.001&0.002\\
&NMB&0.1742&-0.1438&0.1742&0.1843&0.1727&0.1828&0.1835&0.1640&0.1816&0.2261&0.1318&0.1561&0.1617&0.1572&0.1598&0.2098&0.1854&0.1845&0.1850&0.0163&0.0323&0.0149&0.2066&0.2000&0.1843&0.1653&0.1653&0.1696&0.1688&0.1531&0.1531&0.1417&0.1818\\
&Corr&0.962&0.061&0.960&0.962&0.960&0.959&0.959&0.963&0.962&0.957&0.948&0.957&0.955&0.954&0.956&0.955&0.961&0.970&0.961&0.969&0.978&0.974&0.923&0.922&0.943&0.929&0.929&0.939&0.939&0.939&0.939&0.943&0.956\\
SGF&RMSE&0.001&0.030&0.001&0,002&0.001&0.001&0.001&0.001&0.001&0.002&0.001&0.001&0.002&0.002&0.002&0.002&0.001&0.001&0.001&0.001&0.001&0.001&0.002&0.002&0.002&0.002&0.002&0.002&0.002&0.001&0.001&0.001&0.002\\
&NMB& 0.1703&-0.1493&0.1691&0,1792&0.1674&0.1778&0.1786&0.1589&0.1766&0.02215&0.1540&0.1759&0.1837&0.1787&0.1818&0.2293&0.2077&0.1879&0.1883&0.0148&0.0305&0.0131&0.2066&0.2066&0.1905&0.1717&0.1717&0.1766&0.1758&0.1575&0.1575&0.1475&0.1868\\
&Corr&0.964&0.061&0.963&0.967&0.963&0.963&0.963&0.966&0.968&0.954&0.949&0.961&0.955&0.954&0.956&0.952&0.958&0.971&0.964&0.972&0.981&0.975&0.924&0.924&0.945&0.932&0.932&0.941&0.940&0.941&0.941&0.945&0.957\\
SNT&RMSE&0.002&0.030&0.001&0.002&0.002&0.002&0.002&0.002&0.002&0.002&0.002&0.002&0.002&0.002&0.002&0.002&0.002&0.001&0.002&0.001&0.001&0.001&0.002&0.002&0.002&0.002&0.002&0.002&0.002&0.002&0.002&0.001&0.002\\
&NMB&0.2207&-0.0999&0.2218&0.2313&0.2194&0.2299&0.2306&0.2114&0.2293&0.2580&0.1929&0.2185&0.2220&0.2170&0.2655&0.2654&0.2002&0.1936&0.1993&0.0471&0.0629&0.0468&0.2334&0.2334&0.2178&0.1971&0.1971&0.2052&0.2044&0.1841&0.1841&0.1797&0.2178\\
&Corr&0.954&0.063&0.952&0.949&0.952&0.952&0.952&0.955&0.950&0.937&0.936&0.946&0.943&0.942&0.934&0.934&0.964&0.973&0.965&0.969&0.978&0.972&0.921&0.921&0.941&0.929&0.929&0.939&0.939&0.938&0.938&0.941&0.949\\
SP3&RMSE&0.001&0.030&0.001&0.001&0.001&0.001&0.001&0.001&0.001&0.002&0.001&0.001&0.001&0.001&0.001&0.002&0.001&0.001&0.001&0.001&0.001&0.001&0.002&0.002&0.002&0.002&0.002&0.002&0.002&0.001&0.001&0.001&0.001\\
&NMB&0.1698&-0.1575&0.1685&0.1786&0.1676&0.1768&0.1776&0.1583&0.1761&0.1958&0.1255&0.1488&0.1556&0.1511&0.1537&0.2039&0.1766&0.1688&0.1756&0.0050&0.0205&0.0033&0.1934&0.1934&0.177&0.1580&0.1580&0.1628&0.1619&0.1435&0.1435&0.1336&0.1729\\
&Corr&0.959&0.064&0.957&0.959&0.957&0.956&0.956&0.961&0.960&0.953&0.945&0.954&0.951&0.952&0.953&0.951&0.960&0.970&0.961&0.969&0.978&0.973&0.920&0.920&0.941&0.927&0.927&0.937&0.937&0.937&0.937&0.942&0.953\\
SWDM6&RMSE&0.001&0.030&0.001&0.001&0.001&0.001&0.001&0.001&0.001&0.002&0.001&0.002&0.002&0.002&0.002&0.002&0.002&0.002&0.002&0.001&0.001&0.001&0.002&0.002&0.002&0.002&0.002&0.002&0,002&0.002&0.002&0.001&0.002\\
&NMB&0.1843&-0.1271& 0.1808&0.1908&0.1795&0.1895&0.1902&0.1735&0.1886&0.2261&0.1589&0.1837&0.1889&0.1835&0.1870&0.2339&0.2070&0.2127&0.2059&0.0403&0.0553&0.0395&0.2225&0.2225&0.2073&0.1892&0.1892&0.1937&0.1929&0.1830&0.1830&0.1610&0.1006\\
&Corr&0.964&0.060&0.962&0.966&0.963&0.963&0.963&0.964&0.966&0.957&0.949&0.959&0.957&0.956&0.957&0.956&0.961&0.966&0.961&0.967&0.975&0.970&0.929&0.929&0.948&0.933&0.933&0.941&0.941&0.942&0.942&0.949&0.959\\
\hline

    \end{tabular}

  \end{adjustbox}
\end{sidewaystable}

 \newpage
 \section{Statistically significant spatial differences between urban and non-urban schemes for T2 and Q2 \label{spatial_t2_q2}}
\vspace*{12pt}


Fig. \ref{T2_DJF} and Fig. \ref{T2_JJA} show the statistically significant differences in multi-year seasonal average hourly temperature at 2\,m (T2) for the winter (DJF) and summer (JJA) seasons, respectively. Urban areas show a strong signal compared to their rural counterparts, especially for those simulations using the SLUCM urban scheme, where the differences in T2 are higher than 1\,K for both seasons. The choice of microphysics and convection schemes does not seem to have a significant impact on the simulation of the UHI.


Specific humidity values are also affected by the presence of cities, showing smaller values than for rural areas. This can be seen in Fig. \ref{Q2_DJF} and Fig. \ref{Q2_JJA} for each of the evaluated seasons. However, the reduction in specific humidity is stronger in JJA reaching values around $-$1\,g kg\textsuperscript{-1}, which is an order of magnitude bigger than in DJF (around $-$0.1\,g kg\textsuperscript{-1}). Besides, the impact of the selected microphysics and convection scheme is not relevant over cities during JJA season. In DJF, the bulk scheme seems to reduce specific humidity more than the SLUCM, and the simulation showing the highest reduction is the one using the GF convection scheme. In general, the SLUCM scheme leads to a small decrease in specific humidity over cities and a clear increase over rural areas up to 0.2 g kg\textsuperscript{-1} in DJF.


\begin{figure}[h!]
\centering
\includegraphics[width=\textwidth]{t-student_T2_DJF.png}
\captionsetup{justification=raggedright,singlelinecheck=false} %to align caption to left
\caption{Spatial differences of multi-year seasonal average of hourly T (in K) between the BULK and no urban scheme (BULK$-$NU; upper row) simulations and between the SLUCM and no urban scheme (SLUCM$-$NU; lower row) simulations for the winter season (DJF) over a zoomed-in domain. Colored areas represent statistically significant differences on the 99\% level using t-test.\label{T2_DJF}}
\end{figure}


\begin{figure}[h!]
\centering
\includegraphics[width=\textwidth]{t-student_T2_JJA.png}
\captionsetup{justification=raggedright,singlelinecheck=false} %to align caption to left
\caption{Same as Fig. \ref{T2_DJF} but for the summer season (JJA).\label{T2_JJA}}
\end{figure}

\newpage

\begin{figure}[h!]
\centering
\includegraphics[width=\textwidth]{t-student_Q2_DJF.png}
\caption{Spatial differences of multi-year seasonal average of specific humidity (g/kg) between the BULK and no urban scheme (BULK$-$NU; upper row) simulations and between the SLUCM and no urban scheme (SLUCM$-$NU; lower row) simulations for the winter season (DJF) over a zoomed-in domain. Colored areas represent statistically significant differences on the 99\% level using t-test.\label{Q2_DJF}}
\end{figure}


\begin{figure}[h!]
\centering
\includegraphics[width=\textwidth]{t-student_Q2_JJA.png}
\captionsetup{justification=raggedright,singlelinecheck=false} %to align caption to left
\caption{Same as Fig. \ref{Q2_DJF} but for the summer season (JJA).\label{Q2_JJA}}
\end{figure}

\newpage

\section{Diurnal cycles for T2 and Q2 over the selected cities and their rural counterparts\label{diurnal_t2_q2}}
\vspace*{12pt}

 Fig. \ref{diff_T2} presents the differences in simulated temperature between the simulations run with urban schemes and the no-urban simulations. For each city, the panel on the left shows the values for winter, and the right panel shows the values for the summer. For all seasons, the simulated values of temperature in the city centers (solid lines) are higher than those in the vicinity (dotted lines). During the winter months (DJF), simulations run with the SLUCM scheme produce higher values of temperature than the bulk scheme, while the opposite is true for JJA (in line with the spatial distribution of the impact). Two maxima are identified in the differences in the diurnal cycle of temperature over the city centers during DJF when the SLUCM urban scheme is used. These maxima occur in the early morning around 8:00 am and in the afternoon around 5:00 pm. On the other hand, the minimum differences occur around noon. In JJA, there is only one maximum in the evening around 8:00 pm and the minimum differences are shifted towards the early morning around 8:00 am. Differences between the bulk and no-urban schemes follow a similar pattern but lower values and less prominent maxima. Differences in DJF between simulations run with the SLUCM and the bulk schemes are bigger than 1\,$^{\circ}$C for the majority of the cities, while in JJA the differences are smaller and the simulations run with the SLUCM scheme show lower values than those with the bulk scheme. Compared with the values in the vicinity, the differences around the city centers are higher in DJF than in JJA for simulations run with the SLUCM scheme. 
 
The combinations producing the highest differences in DJF are the SLUCM urban scheme with the NT convection scheme reaching up to 2.8\,$^{\circ}$C for some cities, followed by the SLUCM urban scheme with the WDM6 microphysics scheme. In JJA, the bulk scheme with the P3 microphysics scheme or with the WDM6 microphysics schemes are the combinations that produce the highest values. The size of these differences depends on the city. For example, the highest difference in Budapest reaches up to 3\,$^{\circ}$C in JJA, while Munich shows the lowest (maximum values at around 1\,$^{\circ}$C) for the same period.

 

\begin{figure*}[h!]
\centering
\includegraphics[width=\textwidth]{Diff_center_and_vic_T2.pdf}
\caption{Diurnal cycle of city center (solid lines) and vicinity (dotted lines) for BULK$-$no urban (green and blue lines) and SLUCM$-$no urban (red and brown lines) for temperature at 2\,m ($^{\circ}$C). Differences between BULK$-$NU using the G3D convection scheme are shown in light green lines; BULK$-$NU with GF, in dark green lines; BULK$-$NU with NT, in turquoise lines; BULK$-$NU with the P3 microphysics scheme, in light blue lines; and BULK$-$NU with WDM6, in dark blue lines. In case of SLUCM$-$NU differences, red lines show the differences when the G3D convection scheme is used; SLUCM$-$NU with GF are shown in light brown; SLUCM$-$NU with NT, in orange; SLUCM$-$NU with P3, in yellow; and SLUCM$-$NU with WDM6, in dark brown. For each of the six selected cities, the panel on the left shows results for DJF and the panel on the right, results for JJA. \label{diff_T2}}

\end{figure*}
The variation of specific humidity is higher in the city centers than in the vicinities, especially during JJA (Fig. \ref{diff_Q2}). The values of specific humidity in the city center show a significant minimum around noon in DJF (up to 0.1\,g kg\textsuperscript{-1}) and between 8:00 am and 6:00 pm in JJA (at around 0.8\,g kg\textsuperscript{-1} in Budapest). A slight increase in specific humidity is detected during the nighttime (up to 0.1\,g kg\textsuperscript{-1} for some cities such as Warsaw). In general, higher values of specific humidity are obtained with the SLUCM urban scheme in DJF, and with the bulk scheme in JJA. 

The values of specific humidity decrease during the daytime and increase during the nighttime for both seasons. However, the reduction in specific humidity is more pronounced in the cities than in their vicinities and during JJA. This reduction can be explained due to higher vertical turbulent mixing, less water available, and stronger convection over cities during the daytime and in summer.  Zhou et al., 2024 \cite{zhou2024impacts} analyzed the impact of urban expansion on temperature and specific humidity over the Yangtze River Delta, China, drying during two heatwaves. The authors showed that this expansion produced notable near-surface warming and a pronounced reduction of moisture especially during the daytime, which agrees with the results presented in this manuscript. In general, the combination SLUCM and WDM6 scheme lead to the lowest reductions in the cities (in the vicinity it is the combination bulk and WDM6 schemes), while the highest reductions are achieved with the bulk schemes. Differences between the city center and its surroundings are city-dependant. For example, it is around $0.7\cdot 10^{-3}$\,kg/kg in Berlin and around $0.3\cdot 10^{-3}$\,kg/kg in Prague in summer, which means a 80\% difference for the two cities.


\begin{figure*}[h!]
\centering
\includegraphics[width=\textwidth]{Diff_center_and_vic_Q2.pdf}
\caption{Diurnal cycle of city center (solid lines) and vicinity (dotted lines) for BULK$-$no urban (green and blue lines) and SLUCM$-$no urban (red and brown lines) for specific humidity (g/kg). Differences between BULK$-$NU using the G3D convection scheme are shown in light green lines; BULK$-$NU with GF, in dark green lines; BULK$-$NU with NT, in turquoise lines; BULK$-$NU with the P3 microphysics scheme, in light blue lines; and BULK$-$NU with WDM6, in dark blue lines. In case of SLUCM$-$NU differences, red lines show the differences when the G3D convection scheme is used; SLUCM$-$NU with GF are shown in light brown; SLUCM$-$NU with NT, in orange; SLUCM$-$NU with P3, in yellow; and SLUCM$-$NU with WDM6, in dark brown. For each of the six selected cities, the panel on the left shows  results for DJF and the panel on the right, results for JJA.\label{diff_Q2}}
\end{figure*}


\newpage

\bibliographystyle{unsrt}
\bibliography{mybibliography}

\end{document}


\end{document}
