# Supplementary material for: Long‐Term Impact of Urban Areas on Meteorological Conditions Over Central Europe
Source: Ann N Y Acad Sci. 2025 Sep 28;1553(1):461–76. doi: 10.1111/nyas.70069 (PMC12645272; doi:10.1111/nyas.70069)
Supplement: Supplementary file 2 — Data S1 [file NYAS-1553-461-s001.zip › mybibliography.bib]

%==Ref1

@techreport{UN2022,
    author = "{United Nations{, Human Settlements Programme}}",
    title = "{World Cities Report 2022, Envisaging the Future of Cities}",
    institution = "United Nations Human Settlements Programme (UN-Habitat)",
    address = "Nairobi, KENYA",
    year = "2022",
    doi = "https://unhabitat.org/wcr/"
}

@article{oke1975urban,
  title={Urban heat island dynamics in Montreal and Vancouver},
  author={Oke, Timothy Richard and Maxwell, G Brett},
  journal={Atmospheric Environment (1967)},
  volume={9},
  number={2},
  pages={191--200},
  year={1975},
  publisher={Elsevier}
}

@article{wong2017urban,
  title={Urban heat island experience, control measures and health impact: A survey among working community in the city of Kuala Lumpur},
  author={Wong, Li Ping and Alias, Haridah and Aghamohammadi, Nasrin and Aghazadeh, Sima and Sulaiman, Nik Meriam Nik},
  journal={Sustainable cities and society},
  volume={35},
  pages={660--668},
  year={2017},
  publisher={Elsevier}
}

@article{huang2020spatial,
  title={Spatial evolution of the effects of urban heat island on residents' health},
  author={Huang, Huanchun and Deng, Xin and Yang, Hailin and Li, Shimin and others},
  journal={Tehni{\v{c}}ki vjesnik},
  volume={27},
  number={5},
  pages={1427--1435},
  year={2020},
  publisher={Sveu{\v{c}}ili{\v{s}}te u Slavonskom Brodu, Stojarski fakultet}
}


@article{oke1982energetic,
  title={The energetic basis of the urban heat island},
  author={Oke, Timothy R},
  journal={Quarterly journal of the royal meteorological society},
  volume={108},
  number={455},
  pages={1--24},
  year={1982},
  publisher={John Wiley \& Sons, Ltd Bracknell}
}

@article{godowitch1985evolution,
  title={Evolution of the nocturnal inversion layer at an urban and nonurban location},
  author={Godowitch, JM and Ching, JKS and Clarke, JF},
  journal={Journal of Applied Meteorology and Climatology},
  volume={24},
  number={8},
  pages={791--804},
  year={1985}
}

@article{theeuwes2015cool,
  title={Cool city mornings by urban heat},
  author={Theeuwes, Natalie E and Steeneveld, Gert-Jan and Ronda, Reinder J and Rotach, Mathias W and Holtslag, Albert AM},
  journal={Environmental Research Letters},
  volume={10},
  number={11},
  pages={114022},
  year={2015},
  publisher={IOP Publishing}
}

@article{theeuwes2017diagnostic,
  title={A diagnostic equation for the daily maximum urban heat island effect for cities in northwestern Europe},
  author={Theeuwes, Natalie E and Steeneveld, Gert-Jan and Ronda, Reinder J and Holtslag, Albert AM},
  journal={International Journal of Climatology},
  volume={37},
  number={1},
  pages={443--454},
  year={2017},
  publisher={John Wiley \& Sons, Ltd Chichester, UK}
}

@article{chiu2022analytical,
  title={An analytical approximation of urban heat and dry islands and their impact on convection triggering},
  author={Chiu, Clinton TF and Wang, Kai and Paschalis, Athanasios and Erfani, Tohid and Peleg, Nadav and Fatichi, Simone and Theeuwes, Natalie and Manoli, Gabriele},
  journal={Urban Climate},
  volume={46},
  pages={101346},
  year={2022},
  publisher={Elsevier}
}

@article{sangiorgio2020development,
  title={Development of a holistic urban heat island evaluation methodology},
  author={Sangiorgio, Valentino and Fiorito, Francesco and Santamouris, Mattheos},
  journal={Scientific reports},
  volume={10},
  number={1},
  pages={17913},
  year={2020},
  publisher={Nature Publishing Group UK London}
}

@article{ryu2013impacts,
  title={Impacts of urban land-surface forcing on ozone air quality in the Seoul metropolitan area},
  author={Ryu, Y-H and Baik, J-J and Kwak, K-H and Kim, S and Moon, N},
  journal={Atmospheric Chemistry and Physics},
  volume={13},
  number={4},
  pages={2177--2194},
  year={2013},
  publisher={Copernicus Publications G{\"o}ttingen, Germany}
}

@article{huszar2014regional,
  title={Regional climate model assessment of the urban land-surface forcing over central Europe},
  author={Huszar, P and Halenka, T and Belda, M and Zak, M and Sindelarova, Katerina and Miksovsky, J},
  journal={Atmospheric Chemistry and Physics},
  volume={14},
  number={22},
  pages={12393--12413},
  year={2014},
  publisher={Copernicus GmbH}
}

@article{trusilova2016urban,
  title={The urban land use in the COSMO-CLM model: a comparison of three parameterizations for Berlin},
  author={Trusilova, Kristina and Schubert, Sebastian and Wouters, Hendrik and Fr{\"u}h, Barbara and Grossman-Clarke, Susanne and Demuzere, Matthias and Becker, Paul},
  year={2016},
  publisher={Stuttgart: Gebrueder Borntraeger Verlagsbuchhandlung}
}

@article{gondocs2017urban,
  title={Urban heat island mesoscale modelling study for the Budapest agglomeration area using the WRF model},
  author={G{\"o}nd{\"o}cs, J{\'u}lia and Breuer, Hajnalka and Pongr{\'a}cz, Rita and Bartholy, Judit},
  journal={Urban climate},
  volume={21},
  pages={66--86},
  year={2017},
  publisher={Elsevier}
}

@article{karlicky2018multi,
  title={Multi-model comparison of urban heat island modelling approaches},
  author={Karlick{\`y}, Jan and Husz{\'a}r, Peter and Halenka, Tom{\'a}{\v{s}} and Belda, Michal and {\v{Z}}{\'a}k, Michal and Pi{\v{s}}oft, Petr and Mik{\v{s}}ovsk{\`y}, Ji{\v{r}}{\'\i}},
  journal={Atmospheric Chemistry and Physics},
  volume={18},
  number={14},
  pages={10655--10674},
  year={2018},
  publisher={Copernicus GmbH}
}

@article{huang2019sensitivity,
  title={Sensitivity of urban boundary layer simulation to urban canopy models and PBL schemes in Beijing},
  author={Huang, Meng and Gao, Zhiqiu and Miao, Shiguang and Chen, Fei},
  journal={Meteorology and Atmospheric Physics},
  volume={131},
  pages={1235--1248},
  year={2019},
  publisher={Springer}
}

@article{duncan2019turning,
  title={Turning down the heat: An enhanced understanding of the relationship between urban vegetation and surface temperature at the city scale},
  author={Duncan, JMA and Boruff, Bryan and Saunders, Alex and Sun, Qian and Hurley, Joe and Amati, Marco},
  journal={Science of the Total Environment},
  volume={656},
  pages={118--128},
  year={2019},
  publisher={Elsevier}
}

@article{oukawa2022fine,
  title={Fine-scale modeling of the urban heat island: A comparison of multiple linear regression and random forest approaches},
  author={Oukawa, Gabriel Yoshikazu and Krecl, Patricia and Targino, Admir Cr{\'e}so},
  journal={Science of the total environment},
  volume={815},
  pages={152836},
  year={2022},
  publisher={Elsevier}
}

@article{mazzeo2023forecasting,
  title={Forecasting green roofs’ potential in improving building thermal performance and mitigating urban heat island in the Mediterranean area: An artificial intelligence-based approach},
  author={Mazzeo, Domenico and Matera, Nicoletta and Peri, Giorgia and Scaccianoce, Gianluca},
  journal={Applied Thermal Engineering},
  volume={222},
  pages={119879},
  year={2023},
  publisher={Elsevier}
}

@article{zhu2024fast,
  title={Fast prediction of spatial temperature distributions in urban areas with WRF and temporal fusion transformers},
  author={Zhu, Hao-Cheng and Ren, Chen and Wang, Junqi and Feng, Zhuangbo and Haghighat, Fariborz and Cao, Shi-Jie},
  journal={Sustainable Cities and Society},
  volume={103},
  pages={105249},
  year={2024},
  publisher={Elsevier}
}

@book{oke1987boundary,
  title={Boundary layer climates},
  author={Oke, Timothy R},
  year={1987},
  publisher={Methuen, London; New York}
}

@article{lin2008urban,
  title={Urban heat island effect and its impact on boundary layer development and land--sea circulation over northern Taiwan},
  author={Lin, Chuan-Yao and Chen, Fei and Huang, JC and Chen, W-C and Liou, Y-A and Chen, W-N and Liu, Shaw-C},
  journal={Atmospheric Environment},
  volume={42},
  number={22},
  pages={5635--5649},
  year={2008},
  publisher={Elsevier}
}

@article{miao2009observational,
  title={An observational and modeling study of characteristics of urban heat island and boundary layer structures in Beijing},
  author={Miao, Shiguang and Chen, Fei and LeMone, Margaret A and Tewari, Mukul and Li, Qingchun and Wang, Yingchun},
  journal={Journal of Applied Meteorology and Climatology},
  volume={48},
  number={3},
  pages={484--501},
  year={2009},
  publisher={American Meteorological Society}
}

@article{kastner2001wind,
  title={A wind tunnel study of organised and turbulent air motions in urban street canyons},
  author={Kastner-Klein, P and Fedorovich, E and Rotach, MW},
  journal={Journal of wind engineering and industrial aerodynamics},
  volume={89},
  number={9},
  pages={849--861},
  year={2001},
  publisher={Elsevier}
}

@article{droste2018introducing,
  title={Introducing the urban wind island effect},
  author={Droste, Arjan Marten and Steeneveld, Gert-Jan and Holtslag, Albert AM},
  journal={Environmental research letters},
  volume={13},
  number={9},
  pages={094007},
  year={2018},
  publisher={IOP Publishing}
}

@article{grawe2013modelling,
  title={Modelling the impact of urbanisation on regional climate in the Greater London Area},
  author={Grawe, David and Thompson, Heather L and Salmond, Jennifer A and Cai, Xiao-Ming and Schl{\"u}nzen, K Heinke},
  journal={Int. J. Climatol},
  volume={33},
  number={10},
  pages={2388--2401},
  year={2013}
}

@article{sarrat2006impact,
  title={Impact of urban heat island on regional atmospheric pollution},
  author={Sarrat, Claire and Lemonsu, Aude and Masson, Val{\'e}ry and Gu{\'e}dalia, Daniel},
  journal={Atmospheric environment},
  volume={40},
  number={10},
  pages={1743--1758},
  year={2006},
  publisher={Elsevier}
}


@article{fallmann2016secondary,
  title={Secondary effects of urban heat island mitigation measures on air quality},
  author={Fallmann, Joachim and Forkel, Renate and Emeis, Stefan},
  journal={Atmospheric environment},
  volume={125},
  pages={199--211},
  year={2016},
  publisher={Elsevier}
}

@article{huszar2018impacta,
  title={Impact of urban canopy meteorological forcing on aerosol concentrations},
  author={Huszar, Peter and Belda, Michal and Karlick{\`y}, Jan and Bardachova, Tatsiana and Halenka, Tomas and Pisoft, Petr},
  journal={Atmospheric Chemistry and Physics},
  volume={18},
  number={19},
  pages={14059--14078},
  year={2018},
  publisher={Copernicus GmbH}
}

@article{huszar2018impactb,
  title={The impact of urban canopy meteorological forcing on summer photochemistry},
  author={Husz{\'a}r, Peter and Karlick{\`y}, Jan and Belda, Michal and Halenka, Tom{\'a}{\v{s}} and Pi{\v{s}}oft, Petr},
  journal={Atmospheric Environment},
  volume={176},
  pages={209--228},
  year={2018},
  publisher={Elsevier}
}

@article{li2019impact,
  title={Impact of planetary boundary layer structure on the formation and evolution of air-pollution episodes in Shenyang, Northeast China},
  author={Li, Xiaolan and Hu, Xiao-Ming and Ma, Yanjun and Wang, Yangfeng and Li, Liguang and Zhao, Ziqi},
  journal={Atmospheric Environment},
  volume={214},
  pages={116850},
  year={2019},
  publisher={Elsevier}
}

@article{huszar2020impact,
  title={The impact of urban land-surface on extreme air pollution over central Europe},
  author={Huszar, Peter and Karlick{\`y}, Jan and {\v{D}}oubalov{\'a}, Jana and Nov{\'a}kov{\'a}, Tereza and {\v{S}}indel{\'a}{\v{r}}ov{\'a}, Kate{\v{r}}ina and {\v{S}}v{\'a}bik, Filip and Belda, Michal and Halenka, Tom{\'a}{\v{s}} and {\v{Z}}{\'a}k, Michal},
  journal={Atmospheric Chemistry and Physics},
  volume={20},
  number={20},
  pages={11655--11681},
  year={2020},
  publisher={Copernicus GmbH}
}

@article{vdoubalova2020high,
  title={High Resolution Air Quality Forecasting Over Prague within the URBI PRAGENSI Project: Model Performance During the Winter Period and the Effect of Urban Parameterization on PM},
  author={{\v{D}}oubalov{\'a}, Jana and Husz{\'a}r, Peter and Eben, Kry{\v{s}}tof and Bene{\v{s}}ov{\'a}, Nina and Belda, Michal and Vl{\v{c}}ek, Ond{\v{r}}ej and Karlick{\`y}, Jan and Geleti{\v{c}}, Jan and Halenka, Tom{\'a}{\v{s}}},
  journal={Atmosphere},
  volume={11},
  number={6},
  pages={625},
  year={2020},
  publisher={MDPI}
}

@article{huszar2024impact,
  title={Impact of urbanization on fine particulate matter concentrations over central Europe},
  author={Huszar, Peter and Bart{\'\i}k, Luk{\'a}{\v{s}} and Karlick{\`y}, Jan and Villalba-Pradas, Anahi and others},
  journal={Atmospheric Chemistry and Physics},
  volume={24},
  number={1},
  pages={397--425},
  year={2024},
  publisher={Copernicus GmbH}
}


@article{theeuwes2019persistent,
  title={Persistent cloud cover over mega-cities linked to surface heat release},
  author={Theeuwes, Natalie E and Barlow, Janet F and Teuling, Adriaan J and Grimmond, C Sue B and Kotthaus, Simone},
  journal={Npj Climate and Atmospheric Science},
  volume={2},
  number={1},
  pages={15},
  year={2019},
  publisher={Nature Publishing Group UK London}
}

@article{langendijk2019urban,
  title={Urban areas and urban--rural contrasts under climate change: What does the EURO-CORDEX ensemble tell us?—Investigating near surface humidity in Berlin and its surroundings},
  author={Langendijk, Gaby S and Rechid, Diana and Jacob, Daniela},
  journal={Atmosphere},
  volume={10},
  number={12},
  pages={730},
  year={2019},
  publisher={MDPI}
}

@article{vo2023urban,
  title={Urban effects on local cloud patterns},
  author={Vo, Thuy Trang and Hu, Leiqiu and Xue, Lulin and Li, Qi and Chen, Sisi},
  journal={Proceedings of the National Academy of Sciences},
  volume={120},
  number={21},
  pages={e2216765120},
  year={2023},
  publisher={National Acad Sciences}
}

@article{tzallas2019evaluation,
  title={Evaluation of CLARA-A2 and ISCCP-H cloud cover climate data records over Europe with ECA\&D ground-based measurements},
  author={Tzallas, Vasileios and Hatzianastassiou, Nikos and Benas, Nikos and Meirink, Jan Fokke and Matsoukas, Christos and Stackhouse Jr, Paul and Vardavas, Ilias},
  journal={Remote Sensing},
  volume={11},
  number={2},
  pages={212},
  year={2019},
  publisher={MDPI}
}

@article{moriwaki2013urban,
  title={Urban dry island phenomenon and its impact on cloud base level},
  author={MORIWAKI, Ryo and WATANABE, Keiko and MORIMOTO, Kazuyuki},
  journal={Journal of JSCE},
  volume={1},
  number={1},
  pages={521--529},
  year={2013},
  publisher={Japan Society of Civil Engineers}
}


@article{salamanca2011study,
  title={A study of the urban boundary layer using different urban parameterizations and high-resolution urban canopy parameters with WRF},
  author={Salamanca, Francisco and Martilli, Alberto and Tewari, Mukul and Chen, Fei},
  journal={Journal of Applied Meteorology and Climatology},
  volume={50},
  number={5},
  pages={1107--1128},
  year={2011},
  publisher={American Meteorological Society}
}

@article{rajeswari2021impacts,
  title={Impacts of urbanization, aerodynamic roughness, and land surface processes on the extreme heavy rainfall over Chennai, India},
  author={Rajeswari, JR and Srinivas, CV and Yesubabu, V and Hari Prasad, D and Venkatraman, B},
  journal={Journal of Geophysical Research: Atmospheres},
  volume={126},
  number={10},
  pages={e2020JD034017},
  year={2021},
  publisher={Wiley Online Library}
}

@article{kim2021impacts,
  title={Impacts of anthropogenic heat and building height on urban precipitation over the Seoul metropolitan area in regional climate modeling},
  author={Kim, Gayoung and Cha, Dong-Hyun and Song, Chang-Keun and Kim, Hyungjun},
  journal={Journal of Geophysical Research: Atmospheres},
  volume={126},
  number={23},
  pages={e2021JD035348},
  year={2021},
  publisher={Wiley Online Library}
}

@article{yan2020impacts,
  title={Impacts of urbanization on the precipitation characteristics in Guangdong Province, China},
  author={Yan, Meng and Chan, Johnny CL and Zhao, Kun},
  journal={Advances in Atmospheric Sciences},
  volume={37},
  pages={696--706},
  year={2020},
  publisher={Springer}
}

@article{liu2022impact,
  title={Impact assessment of climate change and urbanization on the nonstationarity of extreme precipitation: a case study in an urban agglomeration in the middle reaches of the Yangtze river},
  author={Liu, Huiyuan and Zou, Lei and Xia, Jun and Chen, Ting and Wang, Feiyu},
  journal={Sustainable Cities and Society},
  volume={85},
  pages={104038},
  year={2022},
  publisher={Elsevier}
}

@article{mishra2015changes,
  title={Changes in observed climate extremes in global urban areas},
  author={Mishra, Vimal and Ganguly, Auroop R and Nijssen, Bart and Lettenmaier, Dennis P},
  journal={Environmental Research Letters},
  volume={10},
  number={2},
  pages={024005},
  year={2015},
  publisher={IOP Publishing}
}

@article{marelle2020urbanization,
  title={Urbanization in megacities increases the frequency of extreme precipitation events far more than their intensity},
  author={Marelle, Louis and Myhre, Gunnar and Steensen, Birthe Marie and Hodnebrog, {\O}ivind and Alterskj{\ae}r, Kari and Sillmann, Jana},
  journal={Environmental Research Letters},
  volume={15},
  number={12},
  pages={124072},
  year={2020},
  publisher={IOP Publishing}
}

@article{fan2020urbanization,
  title={Urbanization-induced land and aerosol impacts on sea-breeze circulation and convective precipitation},
  author={Fan, Jiwen and Zhang, Yuwei and Li, Zhanqing and Hu, Jiaxi and Rosenfeld, Daniel},
  journal={Atmospheric Chemistry and Physics},
  volume={20},
  number={22},
  pages={14163--14182},
  year={2020},
  publisher={Copernicus GmbH}
}

@article{zhang2021impacts,
  title={Impacts of cloud microphysics parameterizations on simulated aerosol--cloud interactions for deep convective clouds over Houston},
  author={Zhang, Yuwei and Fan, Jiwen and Li, Zhanqing and Rosenfeld, Daniel},
  journal={Atmospheric Chemistry and Physics},
  volume={21},
  number={4},
  pages={2363--2381},
  year={2021},
  publisher={Copernicus GmbH}
}

@article{danchovski2024impact,
  title={Impact of Urbanization on Cloud Characteristics over Sofia, Bulgaria},
  author={Danchovski, Ventsislav},
  journal={Remote Sensing},
  volume={16},
  number={9},
  pages={1631},
  year={2024},
  publisher={MDPI}
}

@article{zhao2019estimating,
  title={Estimating the effect of urbanization on extreme climate events in the Beijing-Tianjin-Hebei region, China},
  author={Zhao, Na and Jiao, Yimeng and Ma, Ting and Zhao, Miaomiao and Fan, Zemeng and Yin, Xiaozhe and Liu, Yu and Yue, Tianxiang},
  journal={Science of the Total Environment},
  volume={688},
  pages={1005--1015},
  year={2019},
  publisher={Elsevier}
}

@article{zhong2015case,
  title={A case study of urbanization impact on summer precipitation in the Greater Beijing Metropolitan Area: Urban heat island versus aerosol effects},
  author={Zhong, Shi and Qian, Yun and Zhao, Chun and Leung, Ruby and Yang, Xiu-Qun},
  journal={Journal of Geophysical Research: Atmospheres},
  volume={120},
  number={20},
  pages={10--903},
  year={2015},
  publisher={Wiley Online Library}
}

@article{wolters2012estimating,
  title={Estimating the urban heat island in residential areas in the Netherlands using observations by weather amateurs},
  author={Wolters, Dirk and Brandsma, Theo},
  journal={Journal of Applied Meteorology and Climatology},
  volume={51},
  number={4},
  pages={711--721},
  year={2012},
  publisher={American Meteorological Society}
}

@article{cornes2018ensemble,
  title={An ensemble version of the E-OBS temperature and precipitation data sets},
  author={Cornes, Richard C and van der Schrier, Gerard and van den Besselaar, Else JM and Jones, Philip D},
  journal={Journal of Geophysical Research: Atmospheres},
  volume={123},
  number={17},
  pages={9391--9409},
  year={2018},
  publisher={Wiley Online Library}
}

@article{skamarock2019description,
  title={A description of the advanced research WRF version 4},
  author={Skamarock, William C and Klemp, Joseph B and Dudhia, Jimy and Gill, David O and Liu, Zhiquan and Berner, Judith and Wang, Wei and Powers, Jordan G and Duda, Michael G and Barker, Dale M and others},
  journal={NCAR tech. note ncar/tn-556+ str},
  volume={145},
  year={2019},
  publisher={National Center for Atmospheric Research Boulder}
}


%==Ref3
@article{hersbach2020era5,
  title={The ERA5 global reanalysis},
  author={Hersbach, Hans and Bell, Bill and Berrisford, Paul and Hirahara, Shoji and Hor{\'a}nyi, Andr{\'a}s and Mu{\~n}oz-Sabater, Joaqu{\'\i}n and Nicolas, Julien and Peubey, Carole and Radu, Raluca and Schepers, Dinand and others},
  journal={Quarterly Journal of the Royal Meteorological Society},
  volume={146},
  number={730},
  pages={1999--2049},
  year={2020},
  publisher={Wiley Online Library}
}


@article{chen2001coupling,
  title={Coupling an advanced land surface--hydrology model with the Penn State--NCAR MM5 modeling system. Part I: Model implementation and sensitivity},
  author={Chen, Fei and Dudhia, Jimy},
  journal={Monthly weather review},
  volume={129},
  number={4},
  pages={569--585},
  year={2001},
  publisher={American Meteorological Society}
}

@article{iacono2008radiative,
  title={Radiative forcing by long-lived greenhouse gases: Calculations with the AER radiative transfer models},
  author={Iacono, Michael J and Delamere, Jennifer S and Mlawer, Eli J and Shephard, Mark W and Clough, Shepard A and Collins, William D},
  journal={Journal of Geophysical Research: Atmospheres},
  volume={113},
  number={D13},
  year={2008},
  publisher={Wiley Online Library}
}


@article{janjic1994step,
  title={The step-mountain eta coordinate model: Further developments of the convection, viscous sublayer, and turbulence closure schemes},
  author={Janji{\'c}, Zavi{\v{s}}a I},
  journal={Monthly weather review},
  volume={122},
  number={5},
  pages={927--945},
  year={1994},
  publisher={American Meteorological Society}
}

@article{bougeault1989parameterization,
  title={Parameterization of orography-induced turbulence in a mesobeta--scale model},
  author={Bougeault, Philippe and Lacarrere, Pierre},
  journal={Monthly weather review},
  volume={117},
  number={8},
  pages={1872--1890},
  year={1989}
}

@article{grell2002generalized,
  title={A generalized approach to parameterizing convection combining ensemble and data assimilation techniques},
  author={Grell, Georg A and D{\'e}v{\'e}nyi, Dezs{\H{o}}},
  journal={Geophysical Research Letters},
  volume={29},
  number={14},
  pages={38--1},
  year={2002},
  publisher={Wiley Online Library}
}

@article{grell2014scale,
  title={A scale and aerosol aware stochastic convective parameterization for weather and air quality modeling},
  author={Grell, Georg A and Freitas, Saulo R},
  journal={Atmospheric Chemistry and Physics},
  volume={14},
  number={10},
  pages={5233--5250},
  year={2014},
  publisher={Copernicus GmbH}
}

@article{zhang2017projected,
  title={Projected future changes of tropical cyclone activity over the western North and South Pacific in a 20-km-mesh regional climate model},
  author={Zhang, Chunxi and Wang, Yuqing},
  journal={Journal of Climate},
  volume={30},
  number={15},
  pages={5923--5941},
  year={2017},
  publisher={American Meteorological Society}
}

@article{chen2002one,
  title={A one-dimensional time dependent cloud model},
  author={Chen, Shu-Hua and Sun, Wen-Yih},
  journal={Journal of the Meteorological Society of Japan. Ser. II},
  volume={80},
  number={1},
  pages={99--118},
  year={2002},
  publisher={Meteorological Society of Japan}
}

@article{lim2010development,
  title={Development of an effective double-moment cloud microphysics scheme with prognostic cloud condensation nuclei (CCN) for weather and climate models},
  author={Lim, Kyo-Sun Sunny and Hong, Song-You},
  journal={Monthly weather review},
  volume={138},
  number={5},
  pages={1587--1612},
  year={2010},
  publisher={American Meteorological Society}
}

@article{morrison2015parameterization,
  title={Parameterization of cloud microphysics based on the prediction of bulk ice particle properties. Part I: Scheme description and idealized tests},
  author={Morrison, Hugh and Milbrandt, Jason A},
  journal={Journal of the Atmospheric Sciences},
  volume={72},
  number={1},
  pages={287--311},
  year={2015},
  publisher={American Meteorological Society}
}


@article{kusaka2001simple,
  title={A simple single-layer urban canopy model for atmospheric models: Comparison with multi-layer and slab models},
  author={Kusaka, Hiroyuki and Kondo, Hiroaki and Kikegawa, Yokihiro and Kimura, Fujio},
  journal={Boundary-layer meteorology},
  volume={101},
  pages={329--358},
  year={2001},
  publisher={Springer}
}

@article{karlicky2020urban,
  title={The “urban meteorology island”: a multi-model ensemble analysis},
  author={Karlick{\`y}, Jan and Husz{\'a}r, Peter and Nov{\'a}kov{\'a}, Tereza and Belda, Michal and {\v{S}}v{\'a}bik, Filip and {\v{D}}oubalov{\'a}, Jana and Halenka, Tom{\'a}{\v{s}}},
  journal={Atmospheric Chemistry and Physics},
  volume={20},
  number={23},
  pages={15061--15077},
  year={2020},
  publisher={Copernicus GmbH}
}

@article{zhou2024impacts,
  title={Impacts of urban expansion on air temperature and humidity during 2022 mega-heatwave over the Yangtze River Delta, China},
  author={Zhou, Wenqing and Zhang, Liping and Wang, Gangsheng and Zhang, Qin and Cao, Hui and Zhang, Hairong and Jia, Benjun and Tang, Zhenyu and Li, Xiao and Liu, Lina},
  journal={Science of The Total Environment},
  volume={951},
  pages={175804},
  year={2024},
  publisher={Elsevier}
}

@article{karrevula2024performance,
  title={Performance Evaluation of WRF Model in Simulating Extreme Rainfall Events Over Bhubaneswar Urban Region of East Coast of India},
  author={Karrevula, Narayana Reddy and Nadimpalli, Raghu and Sinha, P and Mohanty, Shyama and Boyaj, Alugula and Swain, Madhusmita and Mohanty, UC},
  journal={Pure and Applied Geophysics},
  pages={1--27},
  year={2024},
  publisher={Springer}
}

@article{oh2021possible,
  title={Possible impact of urbanization on extreme precipitation--temperature relationship in East Asian megacities},
  author={Oh, Seok-Geun and Son, Seok-Woo and Min, Seung-Ki},
  journal={Weather and Climate Extremes},
  volume={34},
  pages={100401},
  year={2021},
  publisher={Elsevier}
}

@article{oh2021urban,
  title={Urban-climate interactions during summer over eastern North America},
  author={Oh, Seok-Geun and Sushama, Laxmi},
  journal={Climate Dynamics},
  volume={57},
  number={11},
  pages={3015--3028},
  year={2021},
  publisher={Springer}
}

@article{oh2023impact,
  title={Impact of urban heat island on daily and sub-daily monsoon rainfall variabilities in East Asian megacities},
  author={Oh, Seok-Geun and Han, Ji-Young and Min, Seung-Ki and Son, Seok-Woo},
  journal={Climate Dynamics},
  volume={61},
  number={1},
  pages={19--32},
  year={2023},
  publisher={Springer}
}

@incollection{luo2023simulation,
  title={Simulation and Mechanism of Extreme Precipitation Data in Greater Bay Area},
  author={Luo, Zhuoran and Liu, Jiahong and Zhang, Shanghong and Zhou, Xiaojie},
  booktitle={Hydraulic and Civil Engineering Technology VIII},
  pages={801--806},
  year={2023},
  publisher={IOS Press}
}

@article{tewari2022understanding,
  title={Understanding the sensitivity of WRF hindcast of Beijing extreme rainfall of 21 July 2012 to microphysics and model initial time},
  author={Tewari, Mukul and Chen, Fei and Dudhia, Jimy and Ray, Pallav and Miao, Shiguang and Nikolopoulos, Efthymios and Treinish, Lloyd},
  journal={Atmospheric Research},
  volume={271},
  pages={106085},
  year={2022},
  publisher={Elsevier}
}

@article{theeuwes2022understanding,
  title={Understanding London's summertime cloud cover},
  author={Theeuwes, Natalie E and Boutle, Ian A and Clark, Peter A and Grimmond, Sue},
  journal={Quarterly Journal of the Royal Meteorological Society},
  volume={148},
  number={742},
  pages={454--465},
  year={2022},
  publisher={Wiley Online Library}
}

@article{huang2022influence,
  title={Influence of urbanization on hourly extreme precipitation over China},
  author={Huang, Xiaowen and Wang, Dashan and Ziegler, Alan D and Liu, Xiaoping and Zeng, Hui and Xu, Zhibo and Zeng, Zhenzhong},
  journal={Environmental Research Letters},
  volume={17},
  number={4},
  pages={044010},
  year={2022},
  publisher={IOP Publishing}
}

@article{doan2023tracking,
  title={Tracking urban footprint on extreme precipitation in an African megacity},
  author={Doan, Quang-Van and Kobayashi, Shun and Kusaka, Hiroyuki and Chen, Fei and He, Cenlin and Niyogi, Dev},
  journal={Journal of Applied Meteorology and Climatology},
  volume={62},
  number={2},
  pages={209--226},
  year={2023}
}


@article{manola2020analysis,
  title={Analysis of urban rainfall from hourly to seasonal scales using high-resolution radar observations in the Netherlands},
  author={Manola, Iris and Steeneveld, Gert-Jan and Uijlenhoet, Remko and Holtslag, Albert AM},
  journal={International Journal of Climatology},
  volume={40},
  number={2},
  pages={822--840},
  year={2020},
  publisher={John Wiley \& Sons, Ltd}
}

@article{yu2020impact,
  title={Impact of urbanization on rainfall of different strengths in the Beijing area},
  author={Yu, Miao and Liu, Yimin and Miao, Shiguang},
  journal={Theoretical and Applied Climatology},
  volume={139},
  pages={1097--1110},
  year={2020},
  publisher={Springer}
}

@article{hu2023mega,
  title={Mega-city development impact on hourly extreme rainfall over the South China Greater Bay Area under near-future climate warming},
  author={Hu, Chenxi and Tam, Chi-Yung and Li, Xinwei and Huang, Kangning and Ren, Chao and Fung, Kwun Yip and Wang, Ziqian},
  journal={Urban Climate},
  volume={48},
  pages={101389},
  year={2023},
  publisher={Elsevier}
}

@article{yuan2022influence,
  title={Influence of global warming and urbanization on regional climate of Megacity: A case study of Chengdu, China},
  author={Yuan, Jiacan and Lin, Qiyan and Chen, Sisi and Zhao, Huan and Xie, Xin and Cai, Ziyi and Zhang, Jintao and Cheng, Tiantao and Hua, Ming and Zhang, Renhe},
  journal={Urban Climate},
  volume={44},
  pages={101227},
  year={2022},
  publisher={Elsevier}
}

@article{luong2020impact,
  title={Impact of urbanization on the simulation of extreme rainfall in the city of Jeddah, Saudi Arabia},
  author={Luong, Thang M and Dasari, Hari P and Hoteit, Ibrahim},
  journal={Journal of Applied Meteorology and Climatology},
  volume={59},
  number={5},
  pages={953--971},
  year={2020}
}

@article{lin2021urbanization,
  title={Urbanization-induced land and aerosol impacts on storm propagation and hail characteristics},
  author={Lin, Yun and Fan, Jiwen and Jeong, Jong-Hoon and Zhang, Yuwei and Homeyer, Cameron R and Wang, Jingyu},
  journal={Journal of the Atmospheric Sciences},
  volume={78},
  number={3},
  pages={925--947},
  year={2021}
}

@article{gaur2021effects,
  title={Effects of using different urban parametrization schemes and land-cover datasets on the accuracy of WRF model over the City of Ottawa},
  author={Gaur, Abhishek and Lacasse, Michael and Armstrong, Marianne and Lu, Henry and Shu, Chang and Fields, Allan and Palou, Francisco Salamanca and Zhang, Yujia},
  journal={Urban Climate},
  volume={35},
  pages={100737},
  year={2021},
  publisher={Elsevier}
}

@article{wen2020impacts,
  title={Impacts of anthropogenic heat flux and urban land-use change on frontal rainfall near coastal regions: A case study of a rainstorm over the Pearl River Delta, South China},
  author={Wen, Junpeng and Chen, JI and Lin, Wenshi and Jiang, Baolin and Xu, Suishan and Lan, Jing},
  journal={Journal of Applied Meteorology and Climatology},
  volume={59},
  number={3},
  pages={363--379},
  year={2020}
}


@misc{CORINE,
  title = {{CORINE L}and {C}over 2012},
  howpublished = {\url{ https://doi.org/10.2909/a84ae124-c5c5-4577-8e10-511bfe55cc0d}},
  note = "{Accessed: 2022-11-02}"
}

@misc{CHMU,
  title = {{T}he {C}zech {H}ydrometeorological {I}nstitute {AIM} network data},
  howpublished = {\url{https://www.chmi.cz/aktualni-situace/stav-ovzdusi/prehled-stavu-ovzdusi?l=en)}},
  note = {Accessed: 2023-09-20}
}

@article{johannsen2024deep,
  title={On the Deep learning approach for improving the representation of urban climate: the Paris urban heat island and temperature extremes},
  author={Johannsen, Frederico and Soares, Pedro MM and Langendijk, Gaby S},
  journal={Urban Climate},
  volume={56},
  pages={102039},
  year={2024},
  publisher={Elsevier}
}

@article{dou2015observed,
  title={Observed spatial characteristics of Beijing urban climate impacts on summer thunderstorms},
  author={Dou, Jingjing and Wang, Yingchun and Bornstein, Robert and Miao, Shiguang},
  journal={Journal of Applied Meteorology and Climatology},
  volume={54},
  number={1},
  pages={94--105},
  year={2015}
}

@article{meili2022diurnal,
  title={Diurnal and seasonal patterns of global urban dry islands},
  author={Meili, Naika and Paschalis, Athanasios and Manoli, Gabriele and Fatichi, Simone},
  journal={Environmental Research Letters},
  volume={17},
  number={5},
  pages={054044},
  year={2022},
  publisher={IOP Publishing}
}

@article{luo2019urban,
  title={Urban expansion and drying climate in an urban agglomeration of East China},
  author={Luo, Ming and Lau, Ngar-Cheung},
  journal={Geophysical Research Letters},
  volume={46},
  number={12},
  pages={6868--6877},
  year={2019},
  publisher={Wiley Online Library}
}

@misc{WRF_user,
  title = {{WRF} {U}sers {G}uide documentation},
  howpublished = {\url{https://www2.mmm.ucar.edu/wrf/users/wrf_users_guide/build/html/physics.html#microphysics)}},
  note = {Accessed: 2025-01-31}
}

@article{brownlee2017relative,
  title={Relative role of turbulent and radiative flux on the near-surface temperature in a single-layer urban canopy model over Houston},
  author={Brownlee, James and Ray, Pallav and Tewari, Mukul and Tan, Haochen},
  journal={Journal of Applied Meteorology and Climatology},
  volume={56},
  number={8},
  pages={2173--2187},
  year={2017},
  publisher={American Meteorological Society}
}

@article{jandaghian2018sensitivity,
  title={Sensitivity analysis of physical parameterizations in WRF for urban climate simulations and heat island mitigation in Montreal},
  author={Jandaghian, Zahra and Touchaei, Ali G and Akbari, Hashem},
  journal={Urban climate},
  volume={24},
  pages={577--599},
  year={2018},
  publisher={Elsevier}
}


@article{freitas2020gf,
  title={The GF convection parameterization: Recent developments, extensions, and applications},
  author={Freitas, Saulo R and Grell, Georg A and Li, Haiqin},
  journal={Geoscientific Model Development Discussions},
  volume={2020},
  pages={1--28},
  year={2020},
  publisher={G{\"o}ttingen, Germany}
}

@article{bechtold2014representing,
  title={Representing equilibrium and nonequilibrium convection in large-scale models},
  author={Bechtold, Peter and Semane, Noureddine and Lopez, Philippe and Chaboureau, Jean-Pierre and Beljaars, Anton and Bormann, Niels},
  journal={Journal of the Atmospheric Sciences},
  volume={71},
  number={2},
  pages={734--753},
  year={2014},
  publisher={American Meteorological Society}
}

@article{bechtold2008advances,
  title={Advances in simulating atmospheric variability with the ECMWF model: From synoptic to decadal time-scales},
  author={Bechtold, Peter and K{\"o}hler, Martin and Jung, Thomas and Doblas-Reyes, Francisco and Leutbecher, Martin and Rodwell, Mark J and Vitart, Frederic and Balsamo, Gianpaolo},
  journal={Quarterly Journal of the Royal Meteorological Society: A journal of the atmospheric sciences, applied meteorology and physical oceanography},
  volume={134},
  number={634},
  pages={1337--1351},
  year={2008},
  publisher={Wiley Online Library}
}

@article{imran2018evaluation,
  title={An evaluation of the performance of a WRF multi-physics ensemble for heatwave events over the city of Melbourne in southeast Australia},
  author={Imran, Hosen M and Kala, J and Ng, AWM and Muthukumaran, Shobha},
  journal={Climate dynamics},
  volume={50},
  pages={2553--2586},
  year={2018},
  publisher={Springer}
}

@article{hazra2021influence,
  title={Influence of cloud microphysical parameterization on the characteristics of monsoon depressions over the Indian region},
  author={Hazra, Vivekananda and Pattnaik, Sandeep},
  journal={International Journal of Climatology},
  volume={41},
  number={14},
  pages={6415--6432},
  year={2021},
  publisher={Wiley Online Library}
}
@article{cintineo2014evaluating,
  title={Evaluating the performance of planetary boundary layer and cloud microphysical parameterization schemes in convection-permitting ensemble forecasts using synthetic GOES-13 satellite observations},
  author={Cintineo, Rebecca and Otkin, Jason A and Xue, Ming and Kong, Fanyou},
  journal={Monthly Weather Review},
  volume={142},
  number={1},
  pages={163--182},
  year={2014},
  publisher={American Meteorological Society}
}

@article{kim2013impacts,
  title={Impacts of a priori databases using six WRF microphysics schemes on passive microwave rainfall retrievals},
  author={Kim, Ju-Hye and Shin, Dong-Bin and Kummerow, Christian},
  journal={Journal of Atmospheric and Oceanic Technology},
  volume={30},
  number={10},
  pages={2367--2381},
  year={2013},
  publisher={American Meteorological Society}
}

@article{efstathiou2012impact,
  title={Impact of precipitating ice on the simulation of a heavy rainfall event with advanced research WRF using two bulk microphysical schemes},
  author={Efstathiou, GA and Zoumakis, NM and Melas, D and Kassomenos, P},
  journal={Asia-Pacific Journal of Atmospheric Sciences},
  volume={48},
  pages={357--368},
  year={2012},
  publisher={Springer}
}

@article{larsen2015urban,
  title={Urban climate and adaptation strategies},
  author={Larsen, Larissa},
  journal={Frontiers in Ecology and the Environment},
  volume={13},
  number={9},
  pages={486--492},
  year={2015},
  publisher={Wiley Online Library}
}

@book{santamouris2016urban,
  title={Urban climate mitigation techniques},
  author={Santamouris, Mat and Kolokotsa, Denia},
  year={2016},
  publisher={Routledge}
}

@article{zhong2017urbanization,
  title={Urbanization-induced urban heat island and aerosol effects on climate extremes in the Yangtze River Delta region of China},
  author={Zhong, Shi and Qian, Yun and Zhao, Chun and Leung, Ruby and Wang, Hailong and Yang, Ben and Fan, Jiwen and Yan, Huiping and Yang, Xiu-Qun and Liu, Dongqing},
  journal={Atmospheric Chemistry and Physics},
  volume={17},
  number={8},
  pages={5439--5457},
  year={2017},
  publisher={Copernicus GmbH}
}

@article{wouters2017heat,
  title={Heat stress increase under climate change twice as large in cities as in rural areas: A study for a densely populated midlatitude maritime region},
  author={Wouters, Hendrik and De Ridder, Koen and Poelmans, Lien and Willems, Patrick and Brouwers, Johan and Hosseinzadehtalaei, Parisa and Tabari, Hossein and Vanden Broucke, Sam and van Lipzig, Nicole PM and Demuzere, Matthias},
  journal={Geophysical Research Letters},
  volume={44},
  number={17},
  pages={8997--9007},
  year={2017},
  publisher={Wiley Online Library}
}


@article{yang2024urban,
  title={Urban development pattern’s influence on extreme rainfall occurrences},
  author={Yang, Long and Yang, Yixin and Shen, Ye and Yang, Jiachuan and Zheng, Guang and Smith, James and Niyogi, Dev},
  journal={Nature communications},
  volume={15},
  number={1},
  pages={3997},
  year={2024},
  publisher={Nature Publishing Group UK London}
}


@article{argueso2016precipitation,
  title={Precipitation over urban areas in the western Maritime Continent using a convection-permitting model},
  author={Arg{\"u}eso, Daniel and Di Luca, Alejandro and Evans, Jason P},
  journal={Climate dynamics},
  volume={47},
  pages={1143--1159},
  year={2016},
  publisher={Springer}
}

@article{keat2024convection,
  title={Are convection-permitting climate projections reliable for urban planning over Africa? A case study of Johannesburg},
  author={Keat, William J and Short, Chris J and Kendon, Elizabeth J},
  journal={Atmospheric Science Letters},
  volume={25},
  number={11},
  pages={e1264},
  year={2024},
  publisher={Wiley Online Library}
}

@article{lemonsu2023added,
  title={What added value of CNRM-AROME convection-permitting regional climate model compared to CNRM-ALADIN regional climate model for urban climate studies? Evaluation over Paris area (France)},
  author={Lemonsu, Aude and Caillaud, C{\'e}cile and Alias, Antoinette and Riette, S{\'e}bastien and Seity, Yann and Le Roy, Benjamin and Michau, Yohanna and Lucas-Picher, Philippe},
  journal={Climate Dynamics},
  volume={61},
  number={3},
  pages={1643--1661},
  year={2023},
  publisher={Springer}
}


@article{lind2023climate,
  title={Climate change information over Fenno-Scandinavia produced with a convection-permitting climate model},
  author={Lind, Petter and Belu{\v{s}}i{\'c}, Danijel and M{\'e}dus, Erika and Dobler, Andreas and Pedersen, Rasmus A and Wang, Fuxing and Matte, Dominic and Kjellstr{\"o}m, Erik and Landgren, Oskar and Lindstedt, David and others},
  journal={Climate dynamics},
  volume={61},
  number={1},
  pages={519--541},
  year={2023},
  publisher={Springer}
}

@article{lucas2021convection,
  title={Convection-permitting modeling with regional climate models: Latest developments and next steps},
  author={Lucas-Picher, Philippe and Arg{\"u}eso, Daniel and Brisson, Erwan and Tramblay, Yves and Berg, Peter and Lemonsu, Aude and Kotlarski, Sven and Caillaud, C{\'e}cile},
  journal={Wiley Interdisciplinary Reviews: Climate Change},
  volume={12},
  number={6},
  pages={e731},
  year={2021},
  publisher={Wiley Online Library}
}


@article{keat2021climate,
  title={Climate change over UK cities: the urban influence on extreme temperatures in the UK climate projections},
  author={Keat, William J and Kendon, Elizabeth J and Bohnenstengel, Sylvia I},
  journal={Climate dynamics},
  volume={57},
  number={11},
  pages={3583--3597},
  year={2021},
  publisher={Springer}
}

@article{lauwaet2016assessing,
  title={Assessing the current and future urban heat island of Brussels},
  author={Lauwaet, Dirk and De Ridder, Koen and Saeed, Sajjad and Brisson, Erwan and Chatterjee, Fabien and van Lipzig, Nicole PM and Maiheu, Bino and Hooyberghs, Hans},
  journal={Urban Climate},
  volume={15},
  pages={1--15},
  year={2016},
  publisher={Elsevier}
}
